# Supplementary material for: 1,3-Bis(4-chloro­phen­yl)-1-methyl-1H-benzo[f]chromene
Source: Acta Crystallogr Sect E Struct Rep Online. 2010 Jun 23;66(Pt 7):o1760. doi: 10.1107/S1600536810022610 (PMC3006997; doi:10.1107/S1600536810022610)
Supplement: Supplementary file 1 [file e-66-o1760-sup1.cif]

##############################################################################
###                                                                        ###
###        Electronic paper (Acta Crystallographica Section E)             ###
###                                                                        ###
##############################################################################
#                                                                            #
# This CIF contains the data in a paper accepted for publication in Acta     #
# Crystallographica Section E. It conforms to the requirements of Notes      #
# for Authors for Section E, and has been peer reviewed under the auspices   #
# of the IUCr Commission on Journals.                                        #
#                                                                            #
# Full details of the Crystallographic Information File format               #
# are given in the paper "The Crystallographic Information File (CIF):       #
# a New Standard Archive File for Crystallography" by S. R. Hall, F. H.      #
# Allen and I. D. Brown [Acta Cryst. (1991), A47, 655-685].                  #
#                                                                            #
# The current version of the core CIF dictionary is obtainable from          #
# ftp://ftp.iucr.org/pub/cif_core.dic. The current version number is 2.4.    #
#                                                                            #
# Software is freely available for graphical display of the structure(s) in  #
# this CIF.  For information consult the CIF home page http://www.iucr.org/  #
# cif/home.html                                                              #
#                                                                            #
# This file may be used for bona fide research purposes within the           #
# scientific community so long as proper attribution is given to the journal # 
# article from which it was obtained.                                        #
#                                                                            #
##############################################################################
                                             
data_global
_audit_creation_method     'by CrystalStructure 3.7.0'
_journal_date_recd_electronic     2010-05-18
_journal_date_accepted     2010-06-12
_journal_name_full     'Acta Crystallographica, Section E'
_journal_year     2010
_journal_volume     66
_journal_issue      7
_journal_page_first     o1760
_journal_page_last     o1760
_journal_paper_category     QO
_journal_coeditor_code     ZQ2041
_publ_contact_author_name     'Mr. Rener Chen'
_publ_contact_author_address
;
School of Pharmaceutical and Chemical Engineering
Taizhou University
Taizhou
317000
People's Republic of China
;
_publ_contact_author_email     'cre@tzc.edu.cn'
_publ_contact_author_fax     '86 576 85137265'
_publ_contact_author_phone     '86 576 85137169'
_publ_section_title
;
1,3-Bis(4-chlorophenyl)-1-methyl-1<i>H</i>-benzo[<i>f</i>]chromene
;
loop_
    _publ_author_name
    _publ_author_address
    ' Rener Chen '
;
School of Pharmaceutical and Chemical Engineering
Taizhou University
Taizhou 317000
People's Republic of China
;
    ' Qizhong Zhou '
;
School of Pharmaceutical and Chemical Engineering
Taizhou University
Taizhou 317000
People's Republic of China
;
data_I
_chemical_name_systematic
;
1,3-Bis(4-chlorophenyl)-1-methyl-1<i>H</i>-benzo[<i>f</i>]chromene
;
_chemical_formula_moiety     'C26 H18 Cl2 O'
_chemical_formula_sum     'C26 H18 Cl2 O'
_chemical_formula_iupac     'C26 H18 Cl2 O'
_chemical_formula_weight     417.33
_chemical_melting_point     ?
_symmetry_cell_setting     triclinic
_symmetry_space_group_name_H-M     'P -1'
_symmetry_space_group_name_Hall     '-P 1'
loop_
    _symmetry_equiv_pos_site_id
    _symmetry_equiv_pos_as_xyz
    1 '+X,+Y,+Z'
    2 '-X,-Y,-Z'
_cell_length_a     8.9554(6)
_cell_length_b     9.4439(6)
_cell_length_c     12.3206(7)
_cell_angle_alpha     93.511(2)
_cell_angle_beta     102.0453(15)
_cell_angle_gamma     94.287(2)
_cell_volume     1013.05(11)
_cell_formula_units_Z     2
_cell_measurement_reflns_used     6736
_cell_measurement_theta_min     3.0
_cell_measurement_theta_max     27.4
_cell_measurement_temperature     296.0(10)
_exptl_crystal_description     'chunk'
_exptl_crystal_colour     'colorless'
_exptl_crystal_size_max     0.42
_exptl_crystal_size_mid     0.37
_exptl_crystal_size_min     0.28
_exptl_crystal_density_diffrn     1.368
_exptl_crystal_density_meas     ?
_exptl_crystal_density_method     'not measured'
_exptl_crystal_F_000     432.00
_exptl_absorpt_coefficient_mu     0.335
_exptl_absorpt_correction_type     multi-scan
_exptl_absorpt_process_details
;
(ABSCOR; Higashi, 1995)
;
_exptl_absorpt_correction_T_min     0.874
_exptl_absorpt_correction_T_max     0.910
_diffrn_ambient_temperature     296.0(10)
_diffrn_radiation_type     'Mo K\a'
_diffrn_radiation_wavelength     0.71075
_diffrn_measurement_device_type     'Rigaku R-AXIS RAPID'
_diffrn_measurement_method     \w
_diffrn_detector_area_resol_mean     10.00
_diffrn_reflns_number     10050
_diffrn_reflns_av_R_equivalents     0.021
_diffrn_reflns_theta_max     27.46
_diffrn_reflns_theta_full     27.46
_diffrn_measured_fraction_theta_max     0.989
_diffrn_measured_fraction_theta_full     0.989
_diffrn_reflns_limit_h_min     -11
_diffrn_reflns_limit_h_max     11
_diffrn_reflns_limit_k_min     -12
_diffrn_reflns_limit_k_max     12
_diffrn_reflns_limit_l_min     -15
_diffrn_reflns_limit_l_max     14
_refine_special_details
;
Refinement using reflections with <i>F</i>^2^ > 2.0 \s(<i>F</i>^2^). The
weighted <i>R</i>-factor(<i>wR</i>), goodness of fit (<i>S</i>) and
<i>R</i>-factor (gt) are based on <i>F</i>, with <i>F</i> set to zero for
negative <i>F</i>. The threshold expression of <i>F</i>^2^ > 2.0
\s(<i>F</i>^2^) is used only for calculating <i>R</i>-factor (gt).
;
_reflns_number_total     4596
_reflns_number_gt     2783
_reflns_threshold_expression     F^2^>2\s(F^2^)
_refine_ls_structure_factor_coef     Fsqd
_refine_ls_R_factor_gt     0.0417
_refine_ls_wR_factor_ref     0.0945
_refine_ls_goodness_of_fit_ref     1.001
_refine_ls_number_reflns     4596
_refine_ls_number_parameters     264
_refine_ls_hydrogen_treatment     constr
_refine_ls_weighting_scheme     calc
_refine_ls_weighting_details
            'w = 1/[\s^2^(Fo^2^)+(0.0010P)^2^+0.9200P] where P=(Fo^2^+2Fc^2^)/3'
_refine_ls_shift/su_max     0.0000
_refine_diff_density_max     0.28
_refine_diff_density_min     -0.33
_refine_ls_extinction_method     'SHELXL97 (Sheldrick, 2008)'
_refine_ls_extinction_coef     0.0188(6)
loop_
    _atom_type_symbol
    _atom_type_description
    _atom_type_scat_dispersion_real
    _atom_type_scat_dispersion_imag
    _atom_type_scat_source
    'C' 'C' 0.003 0.002
;
International Tables for Crystallography
(1992, Vol. C, Tables 4.2.6.8 and 6.1.1.4)
;
    'H' 'H' 0.000 0.000
;
International Tables for Crystallography
(1992, Vol. C, Table 6.1.1.4)
;
    'O' 'O' 0.011 0.006
;
International Tables for Crystallography
(1992, Vol. C, Tables 4.2.6.8 and 6.1.1.4)
;
    'Cl' 'Cl' 0.148 0.159
;
International Tables for Crystallography
(1992, Vol. C, Tables 4.2.6.8 and 6.1.1.4)
;
_computing_data_collection     'PROCESS-AUTO (Rigaku, 1998)'
_computing_cell_refinement     'PROCESS-AUTO (Rigaku, 1998)'
_computing_data_reduction     'CrystalStructure (Rigaku/MSC, 2004)'
_computing_structure_solution     'SHELXS97 (Sheldrick, 2008)'
_computing_structure_refinement     'SHELXL97 (Sheldrick, 2008)'
_computing_molecular_graphics     'ORTEP-3 for windows (Farrugia, 1997)'
_computing_publication_material     'CrystalStructure (Rigaku/MSC, 2004)'
loop_
    _atom_site_type_symbol
    _atom_site_label
    _atom_site_fract_x
    _atom_site_fract_y
    _atom_site_fract_z
    _atom_site_U_iso_or_equiv
    _atom_site_adp_type
    _atom_site_calc_flag
    _atom_site_refinement_flags
    _atom_site_occupancy
    _atom_site_disorder_assembly
    _atom_site_disorder_group
    Cl Cl1 0.25919(11) -0.05748(9) 0.82025(6) 0.0899(3) Uani d . 1.00 . .
    Cl Cl2 0.54898(11) 0.29006(9) -0.01095(6) 0.0875(2) Uani d . 1.00 . .
    O O1 0.27277(19) 0.50754(14) 0.53308(12) 0.0492(4) Uani d . 1.00 . .
    C C1 0.1329(2) 0.4692(2) 0.29332(18) 0.0405(5) Uani d . 1.00 . .
    C C2 0.2049(2) 0.6121(2) 0.35548(17) 0.0380(4) Uani d . 1.00 . .
    C C3 0.2145(2) 0.7416(2) 0.29947(18) 0.0406(5) Uani d . 1.00 . .
    C C4 0.1688(2) 0.7468(2) 0.1828(2) 0.0521(6) Uani d . 1.00 . .
    C C5 0.1790(3) 0.8718(2) 0.1324(2) 0.0614(7) Uani d . 1.00 . .
    C C6 0.2364(3) 0.9992(2) 0.1961(2) 0.0635(7) Uani d . 1.00 . .
    C C7 0.2840(2) 0.9991(2) 0.3080(2) 0.0543(6) Uani d . 1.00 . .
    C C8 0.2758(2) 0.8720(2) 0.3627(2) 0.0430(5) Uani d . 1.00 . .
    C C9 0.3277(2) 0.8730(2) 0.4787(2) 0.0473(5) Uani d . 1.00 . .
    C C10 0.3245(2) 0.7510(2) 0.53063(19) 0.0465(5) Uani d . 1.00 . .
    C C11 0.2644(2) 0.6220(2) 0.46756(18) 0.0403(4) Uani d . 1.00 . .
    C C12 0.2041(2) 0.3771(2) 0.48333(18) 0.0406(5) Uani d . 1.00 . .
    C C13 0.1397(2) 0.3577(2) 0.37734(19) 0.0431(5) Uani d . 1.00 . .
    C C14 0.2173(2) 0.2685(2) 0.56609(18) 0.0401(4) Uani d . 1.00 . .
    C C15 0.0923(2) 0.1769(2) 0.5723(2) 0.0542(6) Uani d . 1.00 . .
    C C16 0.1045(2) 0.0765(2) 0.6511(2) 0.0609(7) Uani d . 1.00 . .
    C C17 0.2428(3) 0.0687(2) 0.7219(2) 0.0532(6) Uani d . 1.00 . .
    C C18 0.3693(2) 0.1574(2) 0.7168(2) 0.0538(6) Uani d . 1.00 . .
    C C19 0.3551(2) 0.2575(2) 0.63937(19) 0.0483(5) Uani d . 1.00 . .
    C C20 0.2310(2) 0.4205(2) 0.21085(17) 0.0419(5) Uani d . 1.00 . .
    C C21 0.1736(3) 0.3746(2) 0.09965(19) 0.0542(6) Uani d . 1.00 . .
    C C22 0.2691(3) 0.3322(2) 0.0309(2) 0.0618(7) Uani d . 1.00 . .
    C C23 0.4242(3) 0.3367(2) 0.0735(2) 0.0571(6) Uani d . 1.00 . .
    C C24 0.4842(2) 0.3788(2) 0.1839(2) 0.0547(6) Uani d . 1.00 . .
    C C25 0.3879(2) 0.4192(2) 0.25085(19) 0.0475(5) Uani d . 1.00 . .
    C C26 -0.0378(2) 0.4756(2) 0.2390(2) 0.0551(6) Uani d . 1.00 . .
    H H4 0.1309 0.6630 0.1389 0.063 Uiso c R 1.00 . .
    H H5 0.1474 0.8717 0.0556 0.074 Uiso c R 1.00 . .
    H H6 0.2420 1.0839 0.1619 0.076 Uiso c R 1.00 . .
    H H7 0.3229 1.0842 0.3498 0.065 Uiso c R 1.00 . .
    H H9 0.3648 0.9586 0.5202 0.057 Uiso c R 1.00 . .
    H H10 0.3615 0.7523 0.6071 0.056 Uiso c R 1.00 . .
    H H13 0.0939 0.2670 0.3510 0.052 Uiso c R 1.00 . .
    H H15 -0.0010 0.1823 0.5234 0.065 Uiso c R 1.00 . .
    H H16 0.0198 0.0156 0.6555 0.073 Uiso c R 1.00 . .
    H H18 0.4629 0.1501 0.7649 0.065 Uiso c R 1.00 . .
    H H19 0.4400 0.3190 0.6363 0.058 Uiso c R 1.00 . .
    H H21 0.0688 0.3724 0.0707 0.065 Uiso c R 1.00 . .
    H H22 0.2287 0.3010 -0.0432 0.074 Uiso c R 1.00 . .
    H H24 0.5889 0.3798 0.2127 0.066 Uiso c R 1.00 . .
    H H25 0.4289 0.4468 0.3256 0.057 Uiso c R 1.00 . .
    H H261 -0.0469 0.5428 0.1831 0.066 Uiso c R 1.00 . .
    H H262 -0.0806 0.3831 0.2052 0.066 Uiso c R 1.00 . .
    H H263 -0.0921 0.5047 0.2948 0.066 Uiso c R 1.00 . .
loop_
    _atom_site_aniso_label
    _atom_site_aniso_U_11
    _atom_site_aniso_U_22
    _atom_site_aniso_U_33
    _atom_site_aniso_U_12
    _atom_site_aniso_U_13
    _atom_site_aniso_U_23
    Cl1 0.1224(7) 0.0753(5) 0.0833(5) 0.0203(4) 0.0317(5) 0.0476(4)
    Cl2 0.1234(7) 0.0946(6) 0.0600(4) 0.0380(5) 0.0429(4) 0.0140(4)
    O1 0.0640(10) 0.0346(8) 0.0440(8) -0.0043(7) 0.0019(7) 0.0087(6)
    C1 0.0442(12) 0.0305(10) 0.0439(11) 0.0003(9) 0.0033(9) 0.0046(8)
    C2 0.0383(11) 0.0323(11) 0.0446(11) 0.0043(9) 0.0101(9) 0.0065(9)
    C3 0.0414(11) 0.0340(11) 0.0490(12) 0.0066(9) 0.0127(10) 0.0096(9)
    C4 0.0627(15) 0.0421(13) 0.0529(14) 0.0086(11) 0.0117(12) 0.0126(10)
    C5 0.0797(19) 0.0519(15) 0.0579(15) 0.0144(13) 0.0186(14) 0.0216(12)
    C6 0.0733(18) 0.0409(14) 0.085(2) 0.0116(13) 0.0274(15) 0.0283(13)
    C7 0.0544(14) 0.0338(12) 0.0771(18) 0.0028(10) 0.0179(13) 0.0117(11)
    C8 0.0401(11) 0.0315(11) 0.0598(14) 0.0037(9) 0.0150(10) 0.0062(9)
    C9 0.0452(13) 0.0346(11) 0.0615(14) -0.0016(9) 0.0131(11) -0.0011(10)
    C10 0.0487(13) 0.0407(12) 0.0469(12) -0.0022(10) 0.0058(10) -0.0006(10)
    C11 0.0410(11) 0.0336(11) 0.0466(12) 0.0017(9) 0.0095(10) 0.0083(9)
    C12 0.0391(11) 0.0332(11) 0.0493(12) 0.0003(9) 0.0083(10) 0.0086(9)
    C13 0.0465(12) 0.0311(11) 0.0502(13) -0.0014(9) 0.0075(10) 0.0070(9)
    C14 0.0425(12) 0.0356(11) 0.0448(11) 0.0046(9) 0.0135(10) 0.0080(9)
    C15 0.0407(13) 0.0519(14) 0.0718(16) 0.0053(11) 0.0108(12) 0.0225(12)
    C16 0.0542(15) 0.0499(15) 0.0861(19) 0.0028(11) 0.0262(14) 0.0271(13)
    C17 0.0697(17) 0.0452(13) 0.0521(14) 0.0150(12) 0.0220(13) 0.0196(11)
    C18 0.0573(15) 0.0542(15) 0.0485(13) 0.0079(12) 0.0046(11) 0.0126(11)
    C19 0.0467(13) 0.0471(13) 0.0496(13) -0.0023(10) 0.0076(11) 0.0084(10)
    C20 0.0541(13) 0.0300(10) 0.0390(11) 0.0037(9) 0.0031(10) 0.0066(8)
    C21 0.0660(16) 0.0473(14) 0.0425(12) 0.0097(12) -0.0054(11) 0.0039(10)
    C22 0.093(2) 0.0555(16) 0.0343(12) 0.0178(14) 0.0038(13) 0.0045(10)
    C23 0.087(2) 0.0459(14) 0.0441(13) 0.0187(13) 0.0209(13) 0.0105(10)
    C24 0.0596(15) 0.0562(15) 0.0498(14) 0.0118(12) 0.0125(12) 0.0057(11)
    C25 0.0542(14) 0.0457(13) 0.0403(11) 0.0046(11) 0.0058(10) 0.0004(9)
    C26 0.0474(14) 0.0512(14) 0.0624(15) 0.0012(11) 0.0015(11) 0.0098(11)
_geom_special_details
;
;
loop_
    _geom_bond_atom_site_label_1
    _geom_bond_atom_site_label_2
    _geom_bond_site_symmetry_1
    _geom_bond_site_symmetry_2
    _geom_bond_distance
    _geom_bond_publ_flag
    Cl1 C17 . . 1.743(2) ?
    Cl2 C23 . . 1.740(3) ?
    O1 C11 . . 1.385(2) ?
    O1 C12 . . 1.381(2) ?
    C1 C2 . . 1.536(2) ?
    C1 C13 . . 1.517(3) ?
    C1 C20 . . 1.547(3) ?
    C1 C26 . . 1.542(3) ?
    C2 C3 . . 1.446(3) ?
    C2 C11 . . 1.367(2) ?
    C3 C4 . . 1.415(3) ?
    C3 C8 . . 1.424(2) ?
    C4 C5 . . 1.373(3) ?
    C5 C6 . . 1.397(3) ?
    C6 C7 . . 1.356(4) ?
    C7 C8 . . 1.416(3) ?
    C8 C9 . . 1.407(3) ?
    C9 C10 . . 1.353(3) ?
    C10 C11 . . 1.411(2) ?
    C12 C13 . . 1.308(2) ?
    C12 C14 . . 1.484(3) ?
    C14 C15 . . 1.381(3) ?
    C14 C19 . . 1.383(2) ?
    C15 C16 . . 1.391(3) ?
    C16 C17 . . 1.368(3) ?
    C17 C18 . . 1.372(3) ?
    C18 C19 . . 1.378(3) ?
    C20 C21 . . 1.389(2) ?
    C20 C25 . . 1.389(3) ?
    C21 C22 . . 1.386(4) ?
    C22 C23 . . 1.375(4) ?
    C23 C24 . . 1.375(3) ?
    C24 C25 . . 1.371(3) ?
    C4 H4 . . 0.930 ?
    C5 H5 . . 0.930 ?
    C6 H6 . . 0.930 ?
    C7 H7 . . 0.930 ?
    C9 H9 . . 0.930 ?
    C10 H10 . . 0.930 ?
    C13 H13 . . 0.930 ?
    C15 H15 . . 0.930 ?
    C16 H16 . . 0.930 ?
    C18 H18 . . 0.930 ?
    C19 H19 . . 0.930 ?
    C21 H21 . . 0.930 ?
    C22 H22 . . 0.930 ?
    C24 H24 . . 0.930 ?
    C25 H25 . . 0.930 ?
    C26 H261 . . 0.960 ?
    C26 H262 . . 0.960 ?
    C26 H263 . . 0.960 ?
loop_
    _geom_angle_atom_site_label_1
    _geom_angle_atom_site_label_2
    _geom_angle_atom_site_label_3
    _geom_angle_site_symmetry_1
    _geom_angle_site_symmetry_2
    _geom_angle_site_symmetry_3
    _geom_angle
    _geom_angle_publ_flag
    C11 O1 C12 . . . 117.40(15) ?
    C2 C1 C13 . . . 108.24(16) ?
    C2 C1 C20 . . . 109.59(17) ?
    C2 C1 C26 . . . 111.80(18) ?
    C13 C1 C20 . . . 106.20(17) ?
    C13 C1 C26 . . . 106.86(18) ?
    C20 C1 C26 . . . 113.82(17) ?
    C1 C2 C3 . . . 122.33(17) ?
    C1 C2 C11 . . . 120.91(18) ?
    C3 C2 C11 . . . 116.76(17) ?
    C2 C3 C4 . . . 123.51(18) ?
    C2 C3 C8 . . . 119.56(19) ?
    C4 C3 C8 . . . 116.9(2) ?
    C3 C4 C5 . . . 121.9(2) ?
    C4 C5 C6 . . . 120.3(2) ?
    C5 C6 C7 . . . 119.8(2) ?
    C6 C7 C8 . . . 121.4(2) ?
    C3 C8 C7 . . . 119.6(2) ?
    C3 C8 C9 . . . 119.6(2) ?
    C7 C8 C9 . . . 120.82(19) ?
    C8 C9 C10 . . . 120.91(19) ?
    C9 C10 C11 . . . 119.3(2) ?
    O1 C11 C2 . . . 124.47(17) ?
    O1 C11 C10 . . . 111.76(17) ?
    C2 C11 C10 . . . 123.8(2) ?
    O1 C12 C13 . . . 122.56(19) ?
    O1 C12 C14 . . . 110.38(16) ?
    C13 C12 C14 . . . 127.05(18) ?
    C1 C13 C12 . . . 126.12(19) ?
    C12 C14 C15 . . . 120.82(19) ?
    C12 C14 C19 . . . 120.67(19) ?
    C15 C14 C19 . . . 118.5(2) ?
    C14 C15 C16 . . . 120.7(2) ?
    C15 C16 C17 . . . 119.1(2) ?
    Cl1 C17 C16 . . . 119.3(2) ?
    Cl1 C17 C18 . . . 119.22(18) ?
    C16 C17 C18 . . . 121.5(2) ?
    C17 C18 C19 . . . 118.9(2) ?
    C14 C19 C18 . . . 121.4(2) ?
    C1 C20 C21 . . . 124.8(2) ?
    C1 C20 C25 . . . 118.00(17) ?
    C21 C20 C25 . . . 117.2(2) ?
    C20 C21 C22 . . . 121.4(2) ?
    C21 C22 C23 . . . 119.3(2) ?
    Cl2 C23 C22 . . . 120.80(18) ?
    Cl2 C23 C24 . . . 118.6(2) ?
    C22 C23 C24 . . . 120.6(2) ?
    C23 C24 C25 . . . 119.3(2) ?
    C20 C25 C24 . . . 122.2(2) ?
    C3 C4 H4 . . . 119.0 ?
    C5 C4 H4 . . . 119.0 ?
    C4 C5 H5 . . . 119.8 ?
    C6 C5 H5 . . . 119.8 ?
    C5 C6 H6 . . . 120.1 ?
    C7 C6 H6 . . . 120.1 ?
    C6 C7 H7 . . . 119.3 ?
    C8 C7 H7 . . . 119.3 ?
    C8 C9 H9 . . . 119.5 ?
    C10 C9 H9 . . . 119.5 ?
    C9 C10 H10 . . . 120.4 ?
    C11 C10 H10 . . . 120.4 ?
    C1 C13 H13 . . . 116.9 ?
    C12 C13 H13 . . . 116.9 ?
    C14 C15 H15 . . . 119.6 ?
    C16 C15 H15 . . . 119.6 ?
    C15 C16 H16 . . . 120.5 ?
    C17 C16 H16 . . . 120.5 ?
    C17 C18 H18 . . . 120.6 ?
    C19 C18 H18 . . . 120.6 ?
    C14 C19 H19 . . . 119.3 ?
    C18 C19 H19 . . . 119.3 ?
    C20 C21 H21 . . . 119.3 ?
    C22 C21 H21 . . . 119.3 ?
    C21 C22 H22 . . . 120.4 ?
    C23 C22 H22 . . . 120.4 ?
    C23 C24 H24 . . . 120.4 ?
    C25 C24 H24 . . . 120.4 ?
    C20 C25 H25 . . . 118.9 ?
    C24 C25 H25 . . . 118.9 ?
    C1 C26 H261 . . . 109.5 ?
    C1 C26 H262 . . . 109.5 ?
    C1 C26 H263 . . . 109.5 ?
    H261 C26 H262 . . . 109.5 ?
    H261 C26 H263 . . . 109.5 ?
    H262 C26 H263 . . . 109.5 ?
loop_
    _geom_torsion_atom_site_label_1
    _geom_torsion_atom_site_label_2
    _geom_torsion_atom_site_label_3
    _geom_torsion_atom_site_label_4
    _geom_torsion_site_symmetry_1
    _geom_torsion_site_symmetry_2
    _geom_torsion_site_symmetry_3
    _geom_torsion_site_symmetry_4
    _geom_torsion
    _geom_torsion_publ_flag
    C11 O1 C12 C13 . . . . 3.5(3) ?
    C11 O1 C12 C14 . . . . -177.32(19) ?
    C12 O1 C11 C2 . . . . -6.0(3) ?
    C12 O1 C11 C10 . . . . 173.84(19) ?
    C2 C1 C13 C12 . . . . -3.8(3) ?
    C13 C1 C2 C3 . . . . -179.1(2) ?
    C13 C1 C2 C11 . . . . 1.3(2) ?
    C2 C1 C20 C21 . . . . -131.0(2) ?
    C2 C1 C20 C25 . . . . 50.4(2) ?
    C20 C1 C2 C3 . . . . 65.5(2) ?
    C20 C1 C2 C11 . . . . -114.1(2) ?
    C26 C1 C2 C3 . . . . -61.6(2) ?
    C26 C1 C2 C11 . . . . 118.8(2) ?
    C13 C1 C20 C21 . . . . 112.3(2) ?
    C13 C1 C20 C25 . . . . -66.3(2) ?
    C20 C1 C13 C12 . . . . 113.8(2) ?
    C26 C1 C13 C12 . . . . -124.4(2) ?
    C26 C1 C20 C21 . . . . -5.0(3) ?
    C26 C1 C20 C25 . . . . 176.4(2) ?
    C1 C2 C3 C4 . . . . -4.6(3) ?
    C1 C2 C3 C8 . . . . 176.9(2) ?
    C1 C2 C11 O1 . . . . 3.4(3) ?
    C1 C2 C11 C10 . . . . -176.4(2) ?
    C3 C2 C11 O1 . . . . -176.2(2) ?
    C3 C2 C11 C10 . . . . 4.0(3) ?
    C11 C2 C3 C4 . . . . 175.1(2) ?
    C11 C2 C3 C8 . . . . -3.4(3) ?
    C2 C3 C4 C5 . . . . 179.8(2) ?
    C2 C3 C8 C7 . . . . -179.5(2) ?
    C2 C3 C8 C9 . . . . 0.6(3) ?
    C4 C3 C8 C7 . . . . 1.9(3) ?
    C4 C3 C8 C9 . . . . -178.0(2) ?
    C8 C3 C4 C5 . . . . -1.7(3) ?
    C3 C4 C5 C6 . . . . 0.4(4) ?
    C4 C5 C6 C7 . . . . 0.7(4) ?
    C5 C6 C7 C8 . . . . -0.5(4) ?
    C6 C7 C8 C3 . . . . -0.9(3) ?
    C6 C7 C8 C9 . . . . 179.0(2) ?
    C3 C8 C9 C10 . . . . 2.0(3) ?
    C7 C8 C9 C10 . . . . -177.9(2) ?
    C8 C9 C10 C11 . . . . -1.7(3) ?
    C9 C10 C11 O1 . . . . 178.7(2) ?
    C9 C10 C11 C2 . . . . -1.5(3) ?
    O1 C12 C13 C1 . . . . 1.6(3) ?
    O1 C12 C14 C15 . . . . 133.8(2) ?
    O1 C12 C14 C19 . . . . -45.6(2) ?
    C13 C12 C14 C15 . . . . -47.0(3) ?
    C13 C12 C14 C19 . . . . 133.5(2) ?
    C14 C12 C13 C1 . . . . -177.5(2) ?
    C12 C14 C15 C16 . . . . -179.0(2) ?
    C12 C14 C19 C18 . . . . 179.9(2) ?
    C15 C14 C19 C18 . . . . 0.4(3) ?
    C19 C14 C15 C16 . . . . 0.4(3) ?
    C14 C15 C16 C17 . . . . -0.6(4) ?
    C15 C16 C17 Cl1 . . . . -179.6(2) ?
    C15 C16 C17 C18 . . . .  0.0(3) ?
    Cl1 C17 C18 C19 . . . . -179.58(19) ?
    C16 C17 C18 C19 . . . . 0.8(3) ?
    C17 C18 C19 C14 . . . . -1.0(3) ?
    C1 C20 C21 C22 . . . . -179.8(2) ?
    C1 C20 C25 C24 . . . . -179.5(2) ?
    C21 C20 C25 C24 . . . . 1.8(3) ?
    C25 C20 C21 C22 . . . . -1.2(3) ?
    C20 C21 C22 C23 . . . . -0.6(3) ?
    C21 C22 C23 Cl2 . . . . -177.82(19) ?
    C21 C22 C23 C24 . . . . 1.9(3) ?
    Cl2 C23 C24 C25 . . . . 178.40(19) ?
    C22 C23 C24 C25 . . . . -1.3(3) ?
    C23 C24 C25 C20 . . . . -0.6(3) ?
