# Supplementary material for: 1,3-Bis(4-chloro­phen­yl)-1-methyl-1H-benzo[f]chromene
Source: Acta Crystallogr Sect E Struct Rep Online. 2010 Jun 23;66(Pt 7):o1760. doi: 10.1107/S1600536810022610 (PMC3006997; doi:10.1107/S1600536810022610)
Supplement: Supplementary file 2 [file e-66-o1760-Isup2.hkl]

# 
# h,k,l, Fc-squared, Fo-squared, sigma(Fo-squared) and status flag 
# 
data_I
_shelx_title '  JQ-250' 
_shelx_refln_list_code          4 
_shelx_F_calc_maximum      163.80 
_exptl_crystal_F_000       432.00 
_reflns_d_resolution_high  0.7706 
 
loop_ 
 _symmetry_equiv_pos_as_xyz 
 'x, y, z' 
 '-x, -y, -z' 
 
_cell_length_a     8.9554 
_cell_length_b     9.4439 
_cell_length_c    12.3206 
_cell_angle_alpha  93.511 
_cell_angle_beta  102.045 
_cell_angle_gamma  94.287 
 
_shelx_F_squared_multiplier     1.000 
 
loop_ 
 _refln_index_h 
 _refln_index_k 
 _refln_index_l 
 _refln_F_squared_calc 
 _refln_F_squared_meas 
 _refln_F_squared_sigma 
 _refln_observed_status 
   2   0   0    11578.95    11816.38    253.89 o 
   3   0   0      553.73      590.08      4.32 o 
   4   0   0      875.42      879.07      4.93 o 
   5   0   0        0.20        0.46      0.73 o 
   6   0   0      150.11      145.74      1.90 o 
   7   0   0        3.11        0.76      1.02 o 
   8   0   0       18.54        9.85      7.53 o 
   9   0   0        2.79        1.04      1.82 o 
  10   0   0        0.01        2.25      1.95 o 
  11   0   0        0.22        1.03      2.46 o 
 -11   1   0       13.73       19.32      1.81 o 
 -10   1   0        0.00        0.13      1.63 o 
  -9   1   0       11.22        4.33      4.23 o 
  -8   1   0        5.47        1.63      1.19 o 
  -7   1   0      134.16      123.97      2.02 o 
  -6   1   0       15.69       15.91      1.09 o 
  -5   1   0      518.34      532.78      4.07 o 
  -4   1   0      104.56       90.10      1.38 o 
  -3   1   0     2226.68     2348.64     27.31 o 
  -2   1   0      486.27      462.87      2.90 o 
  -1   1   0        3.37        3.73      1.09 o 
   1   1   0        4.73        4.39      1.30 o 
   2   1   0     2465.98     2393.93     15.44 o 
   3   1   0       40.27       36.09      1.10 o 
   4   1   0        9.02       12.70      1.02 o 
   5   1   0       24.03       28.76      1.11 o 
   6   1   0      163.48      145.47      2.03 o 
   7   1   0       91.03       87.98      1.94 o 
   8   1   0       19.06       23.57      1.73 o 
   9   1   0        0.44        0.42      1.33 o 
  10   1   0        0.59        0.82      2.05 o 
  11   1   0        1.96        2.16      2.69 o 
 -11   2   0        0.36        0.42      1.49 o 
 -10   2   0        1.66        0.07      1.16 o 
  -9   2   0       42.11       51.47      1.59 o 
  -8   2   0        8.81        7.48      2.28 o 
  -7   2   0       17.31       14.79      1.06 o 
  -6   2   0      140.37      134.86      1.57 o 
  -5   2   0       19.82       24.96      1.59 o 
  -4   2   0     1115.61     1125.91      7.98 o 
  -3   2   0     1847.08     1759.45     28.24 o 
  -2   2   0     1392.27     1390.24      9.32 o 
  -1   2   0      181.20      166.41      1.65 o 
   0   2   0       16.05       17.62      1.20 o 
   1   2   0     7065.24     7037.80     44.26 o 
   2   2   0      977.40      969.46      7.18 o 
   3   2   0       22.01       17.10      1.43 o 
   4   2   0      137.88      117.75      1.70 o 
   5   2   0      218.95      208.12      2.38 o 
   6   2   0      192.64      191.41      2.98 o 
   7   2   0      151.64      143.60      3.39 o 
   8   2   0      120.42      121.50      2.77 o 
   9   2   0       17.79       19.10      2.17 o 
  10   2   0        0.02       -0.21      1.77 o 
  11   2   0        0.45       -2.92      5.34 o 
 -10   3   0        3.95        1.05      1.30 o 
  -9   3   0        2.30        1.45      1.03 o 
  -8   3   0       20.55       25.88      1.37 o 
  -7   3   0       29.90       33.73      1.31 o 
  -6   3   0       93.50       91.57      1.65 o 
  -5   3   0        8.10       12.06      0.76 o 
  -4   3   0        5.24        1.85      1.01 o 
  -3   3   0        8.75        5.70      0.83 o 
  -2   3   0       58.63       54.40      1.33 o 
  -1   3   0      489.25      454.35      3.93 o 
   0   3   0     1673.19     1642.62     11.27 o 
   1   3   0      860.88      815.37      6.35 o 
   2   3   0      575.38      614.98      5.23 o 
   3   3   0     2410.63     2519.66     17.81 o 
   4   3   0     1330.87     1437.16     11.71 o 
   5   3   0      178.72      187.60      2.49 o 
   6   3   0        4.89        8.28      1.41 o 
   7   3   0        1.53        0.26      1.65 o 
   8   3   0        3.94        2.78      1.89 o 
   9   3   0        2.56        3.60      2.06 o 
  10   3   0        1.99        5.07      2.84 o 
 -11   4   0        4.98        0.12      2.82 o 
 -10   4   0        0.60        0.55      1.23 o 
  -9   4   0        4.31        4.87      1.58 o 
  -8   4   0        2.30       -0.67      1.44 o 
  -7   4   0       10.48       11.60      1.44 o 
  -6   4   0        0.95        2.00      0.93 o 
  -5   4   0       62.86       51.15      1.41 o 
  -4   4   0      226.75      233.22      8.56 o 
  -3   4   0       42.63       41.54      1.31 o 
  -2   4   0      179.03      151.66      1.92 o 
  -1   4   0      223.38      201.91      2.59 o 
   0   4   0        5.69        8.18      1.10 o 
   1   4   0      135.60      115.53      2.02 o 
   2   4   0       95.01       85.50      1.97 o 
   3   4   0      310.83      340.18      3.89 o 
   4   4   0        2.68        4.50      1.88 o 
   5   4   0        0.11        0.35      1.52 o 
   6   4   0        4.24        4.07      1.76 o 
   7   4   0        5.27        4.74      2.17 o 
   8   4   0        1.66        3.73      2.30 o 
   9   4   0        5.30        4.77      3.11 o 
  10   4   0        8.69        9.17      3.78 o 
 -10   5   0       17.08       23.83      3.70 o 
  -9   5   0        1.23        1.80      1.26 o 
  -8   5   0        0.02        0.47      1.17 o 
  -7   5   0      155.04      158.42      2.14 o 
  -6   5   0       18.40       24.02      4.46 o 
  -5   5   0        0.76        1.40      1.40 o 
  -4   5   0       10.63        9.74      1.24 o 
  -3   5   0        9.85       11.97      1.06 o 
  -2   5   0       20.22       19.83      1.44 o 
  -1   5   0       32.20       27.40      1.36 o 
   0   5   0      164.57      149.32      2.31 o 
   1   5   0      335.54      321.21      8.06 o 
   2   5   0       24.62       26.08      2.31 o 
   3   5   0       11.06       13.08      2.13 o 
   4   5   0       17.67       20.83      2.44 o 
   5   5   0       85.91       85.44      2.76 o 
   6   5   0        0.25        0.69      1.54 o 
   7   5   0        0.36        1.84      1.76 o 
   8   5   0        3.35        5.41      2.67 o 
   9   5   0        3.43        5.33      2.42 o 
 -10   6   0        3.75       -0.06      2.84 o 
  -9   6   0       28.42       28.39      1.68 o 
  -8   6   0        0.08        1.13      1.29 o 
  -7   6   0      388.76      373.89      4.69 o 
  -6   6   0       50.57       52.70      2.80 o 
  -5   6   0       63.04       59.04      2.42 o 
  -4   6   0      104.76      104.36      2.28 o 
  -3   6   0      368.76      375.63      7.37 o 
  -2   6   0      166.54      176.99      2.61 o 
  -1   6   0       31.97       30.48      1.92 o 
   0   6   0       38.50       36.21      1.81 o 
   1   6   0        4.60        6.07      1.95 o 
   2   6   0       50.48       56.16      2.73 o 
   3   6   0        9.27       13.10      2.08 o 
   4   6   0        7.64       12.71      3.61 o 
   5   6   0       52.01       53.23      3.34 o 
   6   6   0        0.39        0.28      2.46 o 
   7   6   0        4.99        3.67      2.36 o 
   8   6   0        0.12        0.88      2.32 o 
   9   6   0        7.02        6.03      3.08 o 
  -9   7   0        0.30       -0.26      1.58 o 
  -8   7   0        5.32        6.78      1.80 o 
  -7   7   0       15.93       14.45      1.79 o 
  -6   7   0        2.00        2.95      1.54 o 
  -5   7   0        1.15        2.86      1.30 o 
  -4   7   0        3.54        5.58      1.62 o 
  -3   7   0       10.02        9.33      1.55 o 
  -2   7   0       72.63       72.59      2.13 o 
  -1   7   0       17.94       18.18      2.16 o 
   0   7   0        0.67        1.60      1.64 o 
   1   7   0      355.27      347.37      4.63 o 
   2   7   0        0.38        1.19      1.90 o 
   3   7   0       15.72       22.76      2.43 o 
   4   7   0        5.11        9.13      2.44 o 
   5   7   0       58.14       62.43      3.21 o 
   6   7   0       27.42       31.04      5.11 o 
   7   7   0       11.27        7.42      3.37 o 
   8   7   0        1.50        1.52      2.29 o 
  -9   8   0        2.14        0.00      3.61 o 
  -8   8   0       19.93       20.46      3.04 o 
  -7   8   0        7.95        9.81      1.90 o 
  -6   8   0      362.77      398.93      4.42 o 
  -5   8   0        0.01       -0.83      1.41 o 
  -4   8   0       81.63       84.46      2.64 o 
  -3   8   0       28.56       30.74      1.98 o 
  -2   8   0      323.76      311.84      4.29 o 
  -1   8   0        8.94        7.40      1.97 o 
   0   8   0      370.01      348.34      4.84 o 
   1   8   0       24.19       27.01      2.52 o 
   2   8   0      113.76      114.90      3.92 o 
   3   8   0        0.04       -3.20      3.85 o 
   4   8   0        0.12        0.83      2.90 o 
   5   8   0        1.11        3.42      2.74 o 
   6   8   0        0.07        0.28      3.22 o 
   7   8   0        0.01        0.43      2.49 o 
  -8   9   0        1.13        0.64      2.98 o 
  -7   9   0       47.09       42.82      3.12 o 
  -6   9   0        0.90       -0.61      1.59 o 
  -5   9   0       36.49       32.06      2.54 o 
  -4   9   0      125.41      133.63      4.20 o 
  -3   9   0      172.57      162.35      3.34 o 
  -2   9   0       28.18       30.89      2.77 o 
  -1   9   0       73.78       68.24      6.97 o 
   0   9   0      149.22      155.00      3.64 o 
   1   9   0       45.01       37.92      2.80 o 
   2   9   0        4.97        4.33      2.53 o 
   3   9   0        1.63        1.53      2.49 o 
   4   9   0        1.65        2.76      3.29 o 
   5   9   0        3.58        4.12      4.86 o 
   6   9   0        5.38       11.26      3.47 o 
  -7  10   0        0.68        0.04      2.18 o 
  -6  10   0        1.04        0.36      1.61 o 
  -5  10   0       34.56       41.39      2.39 o 
  -4  10   0       11.49       10.81      3.36 o 
  -3  10   0        4.51        7.72      2.11 o 
  -2  10   0       10.05        5.74      2.58 o 
  -1  10   0       18.98        8.60      7.74 o 
   0  10   0       17.26       16.00      2.61 o 
   1  10   0        4.30        1.85      2.86 o 
   2  10   0       36.42       34.44      3.56 o 
   3  10   0        7.62        5.92      5.77 o 
   4  10   0       26.18       35.46      3.66 o 
   5  10   0       34.36       36.51      4.76 o 
  -5  11   0       15.30       14.34      2.31 o 
  -4  11   0        4.54        1.67      2.11 o 
  -3  11   0       39.26       46.40      3.38 o 
  -2  11   0       25.62       24.20      2.70 o 
  -1  11   0        1.25        0.12      2.10 o 
   0  11   0        8.49        3.21      3.11 o 
   1  11   0       61.45       61.81      4.34 o 
   2  11   0        7.19        6.46      5.30 o 
   3  11   0       22.41        6.50      8.11 o 
   4  11   0        0.19       -0.42      3.19 o 
  -3  12   0        1.52        0.45      2.80 o 
  -2  12   0        2.23        2.24      3.21 o 
  -1  12   0        6.50        5.22      4.31 o 
   0  12   0        3.76        3.21      3.37 o 
   1  12   0       18.88       13.27     10.77 o 
  -1 -12   1        4.30        2.00      3.54 o 
   0 -12   1        0.11       -0.50      2.98 o 
   1 -12   1        9.13        2.33      2.57 o 
   2 -12   1        3.91        0.60      2.66 o 
   3 -12   1        6.73        4.74      4.08 o 
  -4 -11   1        9.62        7.86      7.54 o 
  -3 -11   1        3.26        3.55      3.45 o 
  -2 -11   1       13.17        6.38      6.26 o 
  -1 -11   1        1.40        1.75      3.05 o 
   0 -11   1        1.11       -0.08      2.11 o 
   1 -11   1        0.10        0.87      2.17 o 
   2 -11   1       17.34       11.77      9.36 o 
   3 -11   1        0.27        0.55      2.19 o 
   4 -11   1        0.65        1.14      2.36 o 
   5 -11   1        7.75        6.95      2.46 o 
  -5 -10   1       32.89       34.72     20.93 o 
  -4 -10   1        3.27        3.80      3.68 o 
  -3 -10   1       19.90       17.03     11.35 o 
  -2 -10   1       19.00       11.66      9.14 o 
  -1 -10   1       12.22        6.64      6.04 o 
   0 -10   1        0.68        3.81      3.22 o 
   1 -10   1        7.61        9.83      2.25 o 
   2 -10   1       27.43       34.27      2.91 o 
   3 -10   1       45.68       41.10      2.41 o 
   4 -10   1       23.22       25.88      3.25 o 
   5 -10   1        3.49        5.28      1.78 o 
   6 -10   1       17.29       16.75      5.05 o 
   7 -10   1       15.18        5.91      4.95 o 
  -7  -9   1        3.67        5.16      5.61 o 
  -6  -9   1        1.48        1.75      3.70 o 
  -5  -9   1        3.52        4.33      4.45 o 
  -4  -9   1        2.17       -1.07      2.56 o 
  -3  -9   1       37.10       39.89      3.66 o 
  -2  -9   1        9.79       13.57      3.10 o 
  -1  -9   1      225.06      216.91      4.23 o 
   0  -9   1       12.63        8.42      2.21 o 
   1  -9   1        0.02       -0.55      1.71 o 
   2  -9   1        4.57        4.19      1.80 o 
   3  -9   1        7.62        7.91      2.13 o 
   4  -9   1        0.66        0.48      2.33 o 
   5  -9   1        6.53        6.56      1.95 o 
   6  -9   1       29.79       26.16      1.91 o 
   7  -9   1       27.23       22.64      3.79 o 
   8  -9   1        0.55       -0.17      3.11 o 
  -8  -8   1        0.04        1.33      2.86 o 
  -7  -8   1        2.96        4.05      3.13 o 
  -6  -8   1       16.02       19.29      3.23 o 
  -5  -8   1       49.27       52.48      3.69 o 
  -4  -8   1       59.77       63.77      3.49 o 
  -3  -8   1      198.48      195.85      4.21 o 
  -2  -8   1      285.99      287.22      9.06 o 
  -1  -8   1      588.86      594.38      7.48 o 
   0  -8   1      625.90      654.10      7.04 o 
   1  -8   1      330.30      302.92      5.78 o 
   2  -8   1      135.24      130.94      2.73 o 
   3  -8   1       25.09       23.94      2.67 o 
   4  -8   1        1.61        2.31      1.66 o 
   5  -8   1      120.00      124.32      2.18 o 
   6  -8   1       17.40       20.16      1.42 o 
   7  -8   1        2.60        2.32      2.42 o 
   8  -8   1        1.37        0.37      1.54 o 
   9  -8   1        0.61       -0.22      5.08 o 
  -8  -7   1        2.57        1.07      2.60 o 
  -7  -7   1        0.60       -1.15      2.67 o 
  -6  -7   1       20.92       23.64      3.05 o 
  -5  -7   1      122.56      131.51      3.92 o 
  -4  -7   1      130.22      120.96      4.12 o 
  -3  -7   1      420.03      399.91      5.49 o 
  -2  -7   1       99.43       90.28      7.99 o 
  -1  -7   1      758.51      736.06      7.37 o 
   0  -7   1      426.84      406.89      5.24 o 
   1  -7   1      272.25      269.30      3.58 o 
   2  -7   1       48.86       50.10      2.71 o 
   3  -7   1        6.88        6.42      2.12 o 
   4  -7   1       11.34       13.24      1.33 o 
   5  -7   1       84.10       81.56      1.87 o 
   6  -7   1        1.97        4.46      1.98 o 
   7  -7   1       67.61       68.99      2.86 o 
   8  -7   1        0.17        0.69      1.17 o 
   9  -7   1        1.29        0.07      2.85 o 
  -9  -6   1        2.89        5.12      2.82 o 
  -8  -6   1        1.50        0.18      1.88 o 
  -7  -6   1       42.10       39.66      2.47 o 
  -6  -6   1       30.92       35.43      3.98 o 
  -5  -6   1        4.43        1.58      2.17 o 
  -4  -6   1      257.75      257.80      4.84 o 
  -3  -6   1      155.38      159.14      3.31 o 
  -2  -6   1       60.18       55.93      2.26 o 
  -1  -6   1       24.77       31.06      3.29 o 
   0  -6   1      255.79      255.49      3.35 o 
   1  -6   1      398.33      399.33      4.50 o 
   2  -6   1      126.48      119.06      2.40 o 
   3  -6   1      244.15      230.34      3.11 o 
   4  -6   1      246.96      263.01      3.26 o 
   5  -6   1       21.31       21.56      1.51 o 
   6  -6   1      101.51      105.57      5.24 o 
   7  -6   1       16.64       17.62      1.95 o 
   8  -6   1        9.00        6.64      1.06 o 
   9  -6   1        0.07       -0.04      2.63 o 
  10  -6   1        1.98        0.03      2.89 o 
 -10  -5   1        3.07       -0.03      2.36 o 
  -9  -5   1        0.13        0.33      2.05 o 
  -8  -5   1       10.39        6.77      4.11 o 
  -7  -5   1        0.10        1.11      1.96 o 
  -6  -5   1        0.10        0.28      2.13 o 
  -5  -5   1       54.84       52.73      3.02 o 
  -4  -5   1        1.38        2.71      2.89 o 
  -3  -5   1       19.86       21.21      2.30 o 
  -2  -5   1      564.07      555.15      5.45 o 
  -1  -5   1     1415.32     1383.72     10.75 o 
   0  -5   1        0.01        0.21      1.19 o 
   1  -5   1      942.84      959.37      7.52 o 
   2  -5   1      121.90      116.42      2.05 o 
   3  -5   1     1561.22     1626.49     12.21 o 
   4  -5   1       34.50       33.04      1.34 o 
   5  -5   1      651.22      657.76      5.98 o 
   6  -5   1       11.14        7.87      1.15 o 
   7  -5   1       24.81       22.59      1.19 o 
   8  -5   1       21.44       23.26      1.35 o 
   9  -5   1       37.90       39.36      3.69 o 
  10  -5   1        0.09        0.04      2.81 o 
 -10  -4   1        2.69        5.46      3.02 o 
  -9  -4   1        0.58        1.96      1.90 o 
  -8  -4   1       10.49       10.54      2.17 o 
  -7  -4   1        0.73        0.49      1.49 o 
  -6  -4   1       39.97       46.24      1.95 o 
  -5  -4   1        0.13        0.37      1.50 o 
  -4  -4   1        2.04        6.75      1.68 o 
  -3  -4   1       17.86       18.92      1.60 o 
  -2  -4   1        4.99        2.94      1.50 o 
  -1  -4   1        9.77       11.71      1.51 o 
   0  -4   1       22.75       31.64      1.48 o 
   1  -4   1       79.60       63.55      1.29 o 
   2  -4   1        3.12        7.46      0.77 o 
   3  -4   1        5.45        6.73      1.21 o 
   4  -4   1      235.50      224.20      1.94 o 
   5  -4   1      111.66      123.01      2.17 o 
   6  -4   1       10.46        7.86      0.91 o 
   7  -4   1       24.90       29.76      1.41 o 
   8  -4   1        1.37        0.42      1.22 o 
   9  -4   1        3.14        0.85      1.29 o 
  10  -4   1        2.30        0.19      2.84 o 
 -10  -3   1        0.34        1.70      2.13 o 
  -9  -3   1        3.79        3.18      1.80 o 
  -8  -3   1        9.18        6.55      1.70 o 
  -7  -3   1        4.22        5.70      1.54 o 
  -6  -3   1        1.88        2.08      1.46 o 
  -5  -3   1       36.03       37.74      1.85 o 
  -4  -3   1      321.92      308.86      3.66 o 
  -3  -3   1       25.97       38.42      3.50 o 
  -2  -3   1        5.07       11.87      2.67 o 
  -1  -3   1      736.61      673.56      6.17 o 
   0  -3   1     8863.23     8961.44     56.66 o 
   1  -3   1     1334.92     1259.11     15.75 o 
   2  -3   1      369.37      346.44      3.08 o 
   3  -3   1       15.77       25.56      0.71 o 
   4  -3   1        2.93        1.61      0.65 o 
   5  -3   1        1.04        1.57      0.55 o 
   6  -3   1      149.99      148.01      1.77 o 
   7  -3   1       10.21       17.14      1.44 o 
   8  -3   1        3.88        3.46      1.02 o 
   9  -3   1        0.01       -0.71      1.26 o 
  10  -3   1        8.35        1.35      1.25 o 
  11  -3   1        4.42        0.10      3.08 o 
 -11  -2   1        3.00        2.51      5.85 o 
 -10  -2   1        6.20       10.31      2.34 o 
  -9  -2   1       37.97       27.16      1.96 o 
  -8  -2   1       28.98       26.16      1.97 o 
  -7  -2   1      378.25      374.63      3.93 o 
  -6  -2   1       11.58       11.47      1.33 o 
  -5  -2   1        2.85        2.33      1.31 o 
  -4  -2   1       97.71      102.23      2.74 o 
  -3  -2   1      406.40      414.29      3.86 o 
  -2  -2   1     1290.89     1307.98      9.27 o 
  -1  -2   1     1756.59     1703.81     20.08 o 
   0  -2   1     5676.86     5660.94     35.10 o 
   1  -2   1       44.52       38.14      0.85 o 
   2  -2   1      585.63      524.63      3.09 o 
   3  -2   1      685.21      628.24      5.87 o 
   4  -2   1       33.61       36.34      0.66 o 
   5  -2   1       99.22      109.96      1.39 o 
   6  -2   1        2.44        2.91      0.65 o 
   7  -2   1        1.34        2.46      0.84 o 
   8  -2   1        4.29        1.66      1.14 o 
   9  -2   1       27.76       22.02      1.15 o 
  10  -2   1       17.07       12.61      4.04 o 
  11  -2   1        1.72        1.14      3.53 o 
 -11  -1   1        3.64        4.04      3.98 o 
 -10  -1   1        7.19        3.76      3.30 o 
  -9  -1   1       23.26       28.71      2.42 o 
  -8  -1   1       14.11       11.26      4.47 o 
  -7  -1   1      245.02      233.45      2.86 o 
  -6  -1   1       11.33       12.20      1.93 o 
  -5  -1   1        9.80       11.36      1.12 o 
  -4  -1   1      136.56      149.31      1.71 o 
  -3  -1   1      479.44      444.95      4.14 o 
  -2  -1   1        9.66        5.55      1.14 o 
  -1  -1   1     1579.41     1572.34     26.06 o 
   1  -1   1     2338.26     2097.69    135.08 o 
   2  -1   1     1076.70     1073.31      6.18 o 
   3  -1   1     1106.54     1105.12      6.35 o 
   4  -1   1      485.62      427.00      4.47 o 
   5  -1   1       37.51       34.16      1.09 o 
   6  -1   1       33.91       36.72      1.32 o 
   7  -1   1        1.62       -0.54      0.97 o 
   8  -1   1       17.54       18.89      1.67 o 
   9  -1   1        1.54       -0.12      1.35 o 
  10  -1   1        0.16        1.79      1.72 o 
  11  -1   1        8.05        8.98      4.10 o 
 -11   0   1        2.26        0.76      2.46 o 
 -10   0   1        9.68        4.14      2.84 o 
  -9   0   1       38.52       34.51      2.19 o 
  -8   0   1        1.26       -0.30      1.63 o 
  -7   0   1      128.79      139.14      2.67 o 
  -6   0   1       28.72       28.78      1.39 o 
  -5   0   1        7.31        9.06      1.14 o 
  -4   0   1      751.67      774.85      5.07 o 
  -3   0   1     2548.04     2707.06     14.54 o 
  -2   0   1     6751.68     6743.48     94.96 o 
   1   0   1     5135.80     4762.92     20.79 o 
   2   0   1      745.15      765.09      3.89 o 
   3   0   1      446.00      431.19      2.60 o 
   4   0   1     1745.51     1889.48     13.93 o 
   5   0   1      339.11      337.26      2.89 o 
   6   0   1       10.72        7.52      0.97 o 
   7   0   1        5.24        4.43      1.69 o 
   8   0   1       24.05       24.65      1.83 o 
   9   0   1        3.75        2.39      1.91 o 
  10   0   1        5.29       10.22      2.78 o 
  11   0   1        2.76        6.09      3.48 o 
 -11   1   1        0.12       -0.54      1.50 o 
 -10   1   1        0.06        0.90      1.73 o 
  -9   1   1        5.52        1.35      1.93 o 
  -8   1   1      116.61      105.88      2.67 o 
  -7   1   1       15.14       14.86      1.26 o 
  -6   1   1        0.13        1.82      1.55 o 
  -5   1   1      142.97      149.94      1.99 o 
  -4   1   1     2518.07     2639.34     15.04 o 
  -3   1   1     2141.22     2152.59     20.39 o 
  -2   1   1     7976.09     7943.85     39.77 o 
  -1   1   1      523.13      489.36      7.05 o 
   1   1   1     4388.44     4136.38     52.86 o 
   2   1   1      694.66      624.22      3.86 o 
   3   1   1      296.22      264.06      2.18 o 
   4   1   1      617.83      640.90      4.53 o 
   5   1   1       98.22       87.43      1.48 o 
   6   1   1        1.97        3.54      1.29 o 
   7   1   1      185.63      180.80      2.72 o 
   8   1   1       57.62       50.66      2.93 o 
   9   1   1        8.21        4.29      1.90 o 
  10   1   1        1.52        2.28      2.08 o 
  11   1   1       12.95        8.42      2.58 o 
 -11   2   1        0.94        0.52      1.61 o 
 -10   2   1       11.83       13.27      1.63 o 
  -9   2   1        4.51        1.53      1.30 o 
  -8   2   1        1.64        3.08      1.17 o 
  -7   2   1       50.39       52.43      1.55 o 
  -6   2   1        9.02       11.80      1.01 o 
  -5   2   1      252.32      250.63      2.26 o 
  -4   2   1      502.87      489.84      6.41 o 
  -3   2   1      544.18      519.90      6.57 o 
  -2   2   1     2385.12     2507.25     20.33 o 
  -1   2   1       32.13       26.34      1.84 o 
   0   2   1     2186.51     2230.53     23.75 o 
   1   2   1     1623.65     1595.27     11.11 o 
   2   2   1      768.18      735.59      9.91 o 
   3   2   1      127.83      108.68      1.98 o 
   4   2   1      298.46      301.30      3.14 o 
   5   2   1      379.34      378.44      3.98 o 
   6   2   1       32.07       38.19      1.73 o 
   7   2   1      115.10      122.96      2.35 o 
   8   2   1       53.76       63.92      2.18 o 
   9   2   1        0.79        1.32      1.94 o 
  10   2   1        6.46        5.01      1.95 o 
 -11   3   1       14.39        4.48      5.22 o 
 -10   3   1        4.37        1.26      1.22 o 
  -9   3   1        6.54        5.07      1.64 o 
  -8   3   1       32.94       38.68      1.57 o 
  -7   3   1      179.63      178.28      2.42 o 
  -6   3   1       39.03       39.12      1.69 o 
  -5   3   1       40.12       49.10      1.98 o 
  -4   3   1       62.62       51.61      1.81 o 
  -3   3   1      770.61      713.66      5.75 o 
  -2   3   1       14.67       16.24      1.16 o 
  -1   3   1       34.26       33.24      3.11 o 
   0   3   1        7.77       13.78      1.38 o 
   1   3   1     1253.26     1254.14      9.17 o 
   2   3   1      622.42      612.49      5.56 o 
   3   3   1       21.66       39.18      1.89 o 
   4   3   1       51.08       52.84      1.59 o 
   5   3   1      622.65      640.20      5.44 o 
   6   3   1       81.35       87.67      2.60 o 
   7   3   1        9.36       12.67      1.85 o 
   8   3   1        5.99        7.83      1.72 o 
   9   3   1        2.91        0.50      1.75 o 
  10   3   1       10.90        5.26      2.38 o 
 -11   4   1        2.44        0.34      1.24 o 
 -10   4   1        0.01       -0.20      1.27 o 
  -9   4   1        0.01        0.25      1.17 o 
  -8   4   1        3.35        1.27      1.17 o 
  -7   4   1       59.91       57.78      2.01 o 
  -6   4   1        0.45        0.70      1.35 o 
  -5   4   1       38.41       37.72      1.40 o 
  -4   4   1       35.31       41.47      2.16 o 
  -3   4   1      120.09      107.65      1.73 o 
  -2   4   1      490.72      440.25      4.24 o 
  -1   4   1      254.00      242.89      3.35 o 
   0   4   1        3.14        5.65      1.33 o 
   1   4   1      626.12      654.81      6.03 o 
   2   4   1       30.11       21.57      1.53 o 
   3   4   1      174.40      198.29      3.31 o 
   4   4   1       39.84       43.61      1.96 o 
   5   4   1       73.69       84.57      2.60 o 
   6   4   1        0.47        0.84      1.61 o 
   7   4   1       10.60        7.66      1.94 o 
   8   4   1        2.68        1.43      1.96 o 
   9   4   1       12.49        7.26      3.00 o 
  10   4   1        0.08        3.40      2.45 o 
 -10   5   1        2.27        0.40      1.39 o 
  -9   5   1        1.04        1.40      1.15 o 
  -8   5   1        3.95        0.65      1.05 o 
  -7   5   1       33.69       44.90      1.45 o 
  -6   5   1      288.82      294.68      6.14 o 
  -5   5   1        2.80        1.17      1.12 o 
  -4   5   1       23.95       25.70      1.55 o 
  -3   5   1       76.15       77.09      2.01 o 
  -2   5   1       22.89       26.28      1.35 o 
  -1   5   1      198.62      192.33      5.50 o 
   0   5   1      348.81      336.70      4.06 o 
   1   5   1        1.50       -0.23      1.23 o 
   2   5   1       85.00       98.98      2.38 o 
   3   5   1        0.34        1.14      1.85 o 
   4   5   1        9.84        8.03      1.87 o 
   5   5   1       11.29       12.58      2.09 o 
   6   5   1        0.03        0.97      1.57 o 
   7   5   1        2.20        3.10      2.09 o 
   8   5   1        2.02        2.80      2.28 o 
   9   5   1        4.21        5.55      2.50 o 
 -10   6   1        0.01        0.42      1.98 o 
  -9   6   1       68.71       64.21      2.55 o 
  -8   6   1        2.73        3.00      1.46 o 
  -7   6   1       12.28       11.97      2.14 o 
  -6   6   1      133.83      138.23      8.23 o 
  -5   6   1      229.09      239.10      2.85 o 
  -4   6   1      218.56      208.25      2.99 o 
  -3   6   1       43.41       43.13      2.02 o 
  -2   6   1       16.76       16.41      2.51 o 
  -1   6   1       55.11       53.66      2.89 o 
   0   6   1       82.05       70.10      5.16 o 
   1   6   1        0.69        0.70      1.81 o 
   2   6   1       40.71       47.51      2.82 o 
   3   6   1        8.41        8.30      2.40 o 
   4   6   1        1.21        1.16      2.29 o 
   5   6   1        9.24        9.07      2.27 o 
   6   6   1       38.36       36.81      2.32 o 
   7   6   1        8.25        7.16      3.24 o 
   8   6   1        5.88        5.85      2.56 o 
   9   6   1        3.73        4.92      2.40 o 
  -9   7   1        0.32        0.43      1.76 o 
  -8   7   1        8.81        7.07      2.19 o 
  -7   7   1       28.20       30.66      3.24 o 
  -6   7   1        5.34        3.74      1.37 o 
  -5   7   1       50.38       54.98      3.26 o 
  -4   7   1       16.63       22.71      2.67 o 
  -3   7   1      337.03      343.27      4.65 o 
  -2   7   1      209.38      206.98      3.30 o 
  -1   7   1       27.93       29.98      2.03 o 
   0   7   1       47.78       41.27      2.20 o 
   1   7   1      239.56      241.38      4.44 o 
   2   7   1       94.27       93.45      3.45 o 
   3   7   1       36.26       36.72      8.77 o 
   4   7   1        1.06        0.77      2.11 o 
   5   7   1      101.07       95.60      4.88 o 
   6   7   1       29.06       22.06      7.71 o 
   7   7   1       17.36       16.65      5.77 o 
   8   7   1        0.21        1.28      2.50 o 
  -9   8   1        0.46       -0.04      1.32 o 
  -8   8   1        1.12        1.88      1.80 o 
  -7   8   1        6.35        6.74      2.18 o 
  -6   8   1       18.79       16.96      1.78 o 
  -5   8   1        1.89        2.15      1.59 o 
  -4   8   1      112.15      111.60      3.38 o 
  -3   8   1      462.43      469.78      6.49 o 
  -2   8   1      807.90      778.12      8.03 o 
  -1   8   1      476.53      486.68      9.30 o 
   0   8   1      107.54      107.07      4.70 o 
   1   8   1        5.65        3.71      2.59 o 
   2   8   1        3.54        2.84      2.28 o 
   3   8   1        0.03       -0.43      2.16 o 
   4   8   1       40.34       41.01      3.13 o 
   5   8   1        5.28        3.53      3.30 o 
   6   8   1       30.38       35.17      3.43 o 
   7   8   1        0.17        0.08      2.09 o 
  -8   9   1        1.51        1.80      2.36 o 
  -7   9   1       88.61      100.12      4.18 o 
  -6   9   1      113.36      122.90      2.85 o 
  -5   9   1      272.91      284.20      5.06 o 
  -4   9   1      135.72      138.56      3.26 o 
  -3   9   1        8.08        7.29      2.56 o 
  -2   9   1      486.15      505.10      6.36 o 
  -1   9   1      131.78      147.35      4.23 o 
   0   9   1       67.87       72.52      3.56 o 
   1   9   1      171.72      173.59      4.07 o 
   2   9   1       18.10       17.98      2.82 o 
   3   9   1       15.42       10.99      2.81 o 
   4   9   1        7.97        7.86      3.58 o 
   5   9   1        7.30        9.70      3.18 o 
   6   9   1        0.00        1.54      3.06 o 
  -7  10   1        0.04        0.36      2.39 o 
  -6  10   1       34.52       31.98      2.09 o 
  -5  10   1        0.51        1.03      1.96 o 
  -4  10   1        0.11        0.18      2.07 o 
  -3  10   1       12.14       13.87      3.00 o 
  -2  10   1        0.86        0.73      2.07 o 
  -1  10   1       80.84       85.95      3.87 o 
   0  10   1        0.05       -0.12      2.12 o 
   1  10   1       49.04       64.30      4.09 o 
   2  10   1       74.44       88.76      3.90 o 
   3  10   1        1.14        0.58      4.40 o 
   4  10   1       27.52       35.03      3.71 o 
   5  10   1       12.77       19.70      3.77 o 
  -5  11   1        3.54        6.52      2.37 o 
  -4  11   1       20.17       20.98      3.30 o 
  -3  11   1        0.41        0.77      2.18 o 
  -2  11   1        5.34        2.67      3.93 o 
  -1  11   1        0.08        0.02      2.52 o 
   0  11   1       15.74        7.50      6.71 o 
   1  11   1       61.96       67.75      3.87 o 
   2  11   1       11.10        6.27      8.12 o 
   3  11   1       35.46       39.61      3.96 o 
  -2  12   1       12.92       20.57      5.95 o 
  -1  12   1        0.88       -0.04      2.41 o 
   0  12   1        1.87        1.14      2.89 o 
  -1 -12   2        9.47        4.52      3.62 o 
   0 -12   2       34.87       41.58      3.33 o 
   1 -12   2        9.11        2.54      2.70 o 
   2 -12   2       31.62       33.79      2.89 o 
  -4 -11   2        1.96        1.06      3.08 o 
  -3 -11   2       13.71        5.73      4.64 o 
  -2 -11   2        0.58        0.95      2.65 o 
  -1 -11   2        8.71        4.84      5.95 o 
   0 -11   2        7.37       10.65      2.59 o 
   1 -11   2        3.23        2.34      2.56 o 
   2 -11   2        3.20        1.92      2.53 o 
   3 -11   2        1.86        0.16      2.02 o 
   4 -11   2        0.23       -0.49      2.10 o 
   5 -11   2        1.51        0.66      1.73 o 
  -5 -10   2        0.02       -0.01      3.06 o 
  -4 -10   2        0.58        0.65      2.77 o 
  -3 -10   2        2.06        0.59      3.05 o 
  -2 -10   2       14.76       13.05      9.03 o 
  -1 -10   2        1.11       -1.61      2.27 o 
   0 -10   2        0.66        1.56      2.09 o 
   1 -10   2       29.23       32.38      2.41 o 
   2 -10   2       13.72       13.38      2.06 o 
   3 -10   2       18.80       16.58      2.43 o 
   4 -10   2        0.09       -0.40      1.76 o 
   5 -10   2        6.27        6.55      1.64 o 
   6 -10   2       28.70       27.18      2.00 o 
  -7  -9   2        5.23        7.62      3.61 o 
  -6  -9   2        0.19        2.23      3.19 o 
  -5  -9   2        0.01       -1.19      3.48 o 
  -4  -9   2       14.52       24.08      3.66 o 
  -3  -9   2       19.19       12.42      2.74 o 
  -2  -9   2        0.58        1.71      2.28 o 
  -1  -9   2       62.91       64.49      6.90 o 
   0  -9   2       24.73       26.45      2.26 o 
   1  -9   2       36.93       40.93      2.26 o 
   2  -9   2       16.19       16.92      2.26 o 
   3  -9   2      141.15      150.61      2.89 o 
   4  -9   2        4.67        4.09      1.47 o 
   5  -9   2       12.42        9.99      1.95 o 
   6  -9   2       13.61       16.12      5.24 o 
   7  -9   2        3.17       -0.26      5.23 o 
   8  -9   2        0.08        0.06      3.15 o 
  -8  -8   2        5.33        7.25      3.58 o 
  -7  -8   2        5.09        1.58      3.04 o 
  -6  -8   2       21.01       21.95      3.27 o 
  -5  -8   2        0.64        1.49      3.16 o 
  -4  -8   2        0.20        1.56      2.91 o 
  -3  -8   2       37.06       40.38      2.93 o 
  -2  -8   2      810.90      819.19      9.44 o 
  -1  -8   2        6.50        9.89      2.67 o 
   0  -8   2      233.66      221.60      3.71 o 
   1  -8   2        0.11        0.89      1.50 o 
   2  -8   2       71.49       70.66      2.12 o 
   3  -8   2        0.12       -0.10      1.33 o 
   4  -8   2       76.31       73.59      2.25 o 
   5  -8   2        0.86        2.21      1.07 o 
   6  -8   2       16.81        6.95      3.46 o 
   7  -8   2       47.39       40.92      2.51 o 
   8  -8   2        1.95       -0.46      3.22 o 
  -8  -7   2       22.16       14.34      6.04 o 
  -7  -7   2        1.82        0.44      2.53 o 
  -6  -7   2       74.90       67.43      4.24 o 
  -5  -7   2       83.92       71.75      4.98 o 
  -4  -7   2      354.13      358.73      9.51 o 
  -3  -7   2       21.13       20.04      2.48 o 
  -2  -7   2      660.37      646.71     13.64 o 
  -1  -7   2       15.79       19.06      3.38 o 
   0  -7   2       26.33       26.29      2.18 o 
   1  -7   2       31.54       30.82      2.61 o 
   2  -7   2        7.32        9.67      1.35 o 
   3  -7   2        4.35        4.56      1.19 o 
   4  -7   2      242.56      243.87      3.23 o 
   5  -7   2        0.25       -0.11      0.74 o 
   6  -7   2       57.99       59.86      2.41 o 
   7  -7   2        7.21        9.61      2.91 o 
   8  -7   2        0.00       -0.23      2.91 o 
   9  -7   2        0.58        0.22      3.17 o 
  -9  -6   2        0.87        1.88      3.08 o 
  -8  -6   2       10.11        3.53      2.85 o 
  -7  -6   2       15.07       15.12      3.42 o 
  -6  -6   2        9.20        6.52      2.58 o 
  -5  -6   2      162.37      164.04      4.42 o 
  -4  -6   2       98.19      100.30      3.06 o 
  -3  -6   2      386.02      394.96      9.69 o 
  -2  -6   2      161.41      160.80      5.51 o 
  -1  -6   2       97.97      100.94      4.26 o 
   0  -6   2     1001.12     1032.38     16.15 o 
   1  -6   2      181.78      190.59      2.96 o 
   2  -6   2      278.41      260.43      3.76 o 
   3  -6   2       18.36       26.40      1.79 o 
   4  -6   2       27.47       26.40      1.47 o 
   5  -6   2       29.66       30.12      1.21 o 
   6  -6   2      182.02      188.02      2.75 o 
   7  -6   2       16.20       18.51      1.03 o 
   8  -6   2        0.75        0.13      0.93 o 
   9  -6   2        0.55        0.09      2.95 o 
 -10  -5   2        0.47        1.64      2.27 o 
  -9  -5   2        8.75        6.72      3.19 o 
  -8  -5   2        3.18        4.42      2.05 o 
  -7  -5   2       38.71       39.81      2.51 o 
  -6  -5   2       16.96       11.17      2.33 o 
  -5  -5   2        5.87        4.88      2.50 o 
  -4  -5   2        1.85        0.61      2.75 o 
  -3  -5   2       25.92       28.42      2.31 o 
  -2  -5   2      112.91      102.06      3.32 o 
  -1  -5   2      828.02      776.15      7.51 o 
   0  -5   2      242.32      247.01      5.01 o 
   1  -5   2     1543.49     1635.66     11.82 o 
   2  -5   2      194.01      176.56      3.57 o 
   3  -5   2      128.14      142.88      1.98 o 
   4  -5   2        7.31        6.56      0.82 o 
   5  -5   2       19.01       17.50      1.04 o 
   6  -5   2       21.02       23.26      0.81 o 
   7  -5   2        4.98        5.12      1.21 o 
   8  -5   2       14.57       16.81      1.09 o 
   9  -5   2        5.71        0.06      2.76 o 
  10  -5   2        1.25       -0.07      3.05 o 
 -10  -4   2        0.50        5.40      3.50 o 
  -9  -4   2        0.04        2.19      2.58 o 
  -8  -4   2        0.22       -0.14      1.83 o 
  -7  -4   2       31.99       34.69      3.69 o 
  -6  -4   2       38.47       35.55      2.34 o 
  -5  -4   2       10.52        9.34      1.83 o 
  -4  -4   2       78.59       74.44      2.23 o 
  -3  -4   2       86.17       67.89      2.31 o 
  -2  -4   2        0.09        0.57      1.13 o 
  -1  -4   2     1318.24     1302.53      9.72 o 
   0  -4   2       84.07       62.48      1.42 o 
   1  -4   2      426.62      411.49      3.65 o 
   2  -4   2       31.42       39.69      1.58 o 
   3  -4   2       20.25       15.63      0.71 o 
   4  -4   2       31.63       24.61      1.20 o 
   5  -4   2       43.36       43.53      2.35 o 
   6  -4   2       11.10       12.52      0.93 o 
   7  -4   2       16.23       11.74      1.09 o 
   8  -4   2       39.30       33.70      2.52 o 
   9  -4   2        0.32        0.12      4.51 o 
  10  -4   2        0.79        0.19      4.88 o 
 -10  -3   2        0.91        1.60      2.15 o 
  -9  -3   2        0.64        1.50      1.96 o 
  -8  -3   2        1.78        3.38      2.18 o 
  -7  -3   2        3.82        1.83      1.43 o 
  -6  -3   2        1.01        1.96      1.29 o 
  -5  -3   2        7.23       10.20      1.60 o 
  -4  -3   2        5.04        9.31      1.42 o 
  -3  -3   2      159.21      173.41      2.50 o 
  -2  -3   2       65.02       55.27      1.52 o 
  -1  -3   2       23.61       19.39      1.19 o 
   0  -3   2     2420.62     2465.51     16.39 o 
   1  -3   2      154.82      155.36      1.76 o 
   2  -3   2       59.83       56.98      1.02 o 
   3  -3   2      146.25      147.35      1.24 o 
   4  -3   2      172.12      190.60      4.11 o 
   5  -3   2       38.05       31.35      2.08 o 
   6  -3   2       75.62       84.15      1.33 o 
   7  -3   2       76.25       75.23      1.52 o 
   8  -3   2        0.13       -0.05      0.68 o 
   9  -3   2       27.57       22.08      1.45 o 
  10  -3   2        4.74       -0.16      4.82 o 
 -11  -2   2       14.31       14.84      3.42 o 
 -10  -2   2       13.10       15.13      2.30 o 
  -9  -2   2       35.14       35.95      2.60 o 
  -8  -2   2        1.03        0.75      2.27 o 
  -7  -2   2       53.70       49.30      2.00 o 
  -6  -2   2       92.92       96.91      2.42 o 
  -5  -2   2      421.69      440.00     10.57 o 
  -4  -2   2      319.21      358.45      4.12 o 
  -3  -2   2      151.23      159.34      2.24 o 
  -2  -2   2       82.16       70.15      2.98 o 
  -1  -2   2        0.20        1.52      1.04 o 
   0  -2   2     5396.69     5448.73     36.39 o 
   1  -2   2     2143.45     2038.78     17.83 o 
   2  -2   2      594.96      533.28      3.42 o 
   3  -2   2      450.02      467.45      2.49 o 
   4  -2   2      327.91      343.55      2.19 o 
   5  -2   2       17.79       29.33      0.81 o 
   6  -2   2       90.49      103.08      1.27 o 
   7  -2   2        0.04       -0.18      0.66 o 
   8  -2   2       46.83       61.95      1.39 o 
   9  -2   2        0.59       -0.33      0.92 o 
  10  -2   2        8.24        4.17      5.21 o 
 -11  -1   2        7.22        5.96      5.04 o 
 -10  -1   2       22.32       28.15      3.40 o 
  -9  -1   2       69.75       57.37      2.56 o 
  -8  -1   2       27.52       27.08      1.67 o 
  -7  -1   2      116.65      127.47      2.35 o 
  -6  -1   2        0.64        0.33      0.97 o 
  -5  -1   2       74.54       79.91      1.47 o 
  -4  -1   2      422.52      393.71      3.81 o 
  -3  -1   2     3787.56     3897.67     25.71 o 
  -2  -1   2      532.25      516.91      4.43 o 
  -1  -1   2       81.05       73.91      1.14 o 
   0  -1   2      207.12      194.47      4.51 o 
   1  -1   2      299.77      268.00      8.14 o 
   2  -1   2     2469.62     2349.19     15.73 o 
   3  -1   2     1529.00     1501.18      7.12 o 
   4  -1   2      139.13      170.39      1.64 o 
   5  -1   2      310.95      330.75      2.95 o 
   6  -1   2       24.14       23.08      1.07 o 
   7  -1   2      168.41      177.35      2.60 o 
   8  -1   2       25.78       23.71      1.91 o 
   9  -1   2        0.03       -0.13      1.39 o 
  10  -1   2        0.11        0.46      1.73 o 
 -11   0   2        0.11        1.46      3.41 o 
 -10   0   2        0.00        0.98      1.90 o 
  -9   0   2       11.11        6.92      5.02 o 
  -8   0   2      336.66      355.68     18.58 o 
  -7   0   2       66.06       71.99      2.15 o 
  -6   0   2      103.45      107.54      2.14 o 
  -5   0   2      384.87      387.54      3.10 o 
  -4   0   2      140.91      121.76      1.61 o 
  -3   0   2     1265.32     1256.18      7.37 o 
  -2   0   2      330.16        1.52      0.54 o 
   0   0   2      176.79      165.43      2.00 o 
   1   0   2     1940.24     1836.18     18.75 o 
   2   0   2       84.86       89.59      0.98 o 
   3   0   2      558.20      541.56      3.24 o 
   4   0   2      135.10      152.03      1.64 o 
   5   0   2        9.83        9.74      0.83 o 
   6   0   2       10.06       12.26      0.90 o 
   7   0   2        4.48        3.18      1.03 o 
   8   0   2        5.94        6.29      1.15 o 
   9   0   2       13.19       17.94     12.33 o 
  10   0   2        5.69        3.79      2.34 o 
 -11   1   2        6.53        7.44      3.29 o 
 -10   1   2        3.31        1.32      1.80 o 
  -9   1   2       32.68       25.83      1.99 o 
  -8   1   2       59.47       68.62      2.23 o 
  -7   1   2        3.42        3.85      1.68 o 
  -6   1   2     1912.81     1907.49     11.99 o 
  -5   1   2       89.05       83.74      1.60 o 
  -4   1   2     3680.26     4002.32     27.65 o 
  -3   1   2      120.55      103.00      2.30 o 
  -2   1   2    26831.98    26770.90    167.82 o 
  -1   1   2      398.08      382.94      5.27 o 
   0   1   2     7890.35     7911.75     64.07 o 
   1   1   2     1279.45     1153.96      6.36 o 
   2   1   2       36.82       30.59      1.12 o 
   3   1   2       49.30       52.16      1.19 o 
   4   1   2      515.66      519.32      3.75 o 
   5   1   2      104.26      111.39      1.76 o 
   6   1   2       25.57       21.89      1.37 o 
   7   1   2       22.90       17.78      1.57 o 
   8   1   2        0.18        0.34      1.14 o 
   9   1   2       17.66       13.10      4.05 o 
  10   1   2       14.89       14.09      8.28 o 
 -11   2   2        1.24        0.78      1.67 o 
 -10   2   2        0.52        1.17      1.36 o 
  -9   2   2        1.64        2.29      1.99 o 
  -8   2   2       22.77       18.52      1.19 o 
  -7   2   2      272.63      280.67      3.31 o 
  -6   2   2       70.44       68.76      1.60 o 
  -5   2   2     1314.80     1385.23      7.55 o 
  -4   2   2      169.46      156.05      1.90 o 
  -3   2   2      209.89      189.48      2.33 o 
  -2   2   2      112.79      122.17      2.00 o 
  -1   2   2     1422.64     1412.15      9.73 o 
   0   2   2     5727.23     5656.08     36.28 o 
   1   2   2      846.66      839.92      7.14 o 
   2   2   2       56.40       60.20      3.73 o 
   3   2   2      128.54      119.44      1.91 o 
   4   2   2        0.42        2.23      1.06 o 
   5   2   2       10.78       13.10      1.37 o 
   6   2   2      284.23      291.45      3.18 o 
   7   2   2        4.18        2.73      1.66 o 
   8   2   2       45.88       43.25      2.34 o 
   9   2   2       20.28       10.51      3.44 o 
  10   2   2        7.39        4.40      1.87 o 
 -11   3   2        6.05        2.33      2.81 o 
 -10   3   2        4.69        1.55      2.50 o 
  -9   3   2        3.78        4.61      1.42 o 
  -8   3   2        1.06        2.75      1.11 o 
  -7   3   2      102.04      100.85      2.39 o 
  -6   3   2        2.59        3.17      1.03 o 
  -5   3   2      812.34      786.06      6.52 o 
  -4   3   2      789.45      760.17      7.34 o 
  -3   3   2      126.88      129.47      2.16 o 
  -2   3   2      278.46      265.19      3.03 o 
  -1   3   2     1089.05     1115.43      8.51 o 
   0   3   2      270.42      277.02      3.45 o 
   1   3   2      266.37      324.50      3.59 o 
   2   3   2     2055.77     2118.11     15.04 o 
   3   3   2      308.17      315.82      3.48 o 
   4   3   2      248.16      247.93      3.11 o 
   5   3   2      118.17      115.81      2.36 o 
   6   3   2       47.44       46.23      2.27 o 
   7   3   2      105.51      102.19      3.05 o 
   8   3   2        0.04       -0.29      1.67 o 
   9   3   2        5.40        2.84      1.97 o 
  10   3   2        6.77        6.44      2.54 o 
 -11   4   2        0.56        0.32      1.58 o 
 -10   4   2        2.12        0.70      2.02 o 
  -9   4   2        7.28        7.09      1.46 o 
  -8   4   2        3.57        3.89      1.28 o 
  -7   4   2      148.70      150.12      3.60 o 
  -6   4   2      143.38      142.66      2.35 o 
  -5   4   2       64.09       65.02      1.63 o 
  -4   4   2        0.02       -0.27      0.79 o 
  -3   4   2      896.72      861.58      7.85 o 
  -2   4   2      272.53      264.16      3.27 o 
  -1   4   2       87.41      114.21      2.34 o 
   0   4   2      465.45      496.87      4.96 o 
   1   4   2     2406.87     2668.32     18.92 o 
   2   4   2      957.27      993.80      8.24 o 
   3   4   2      425.26      471.45      5.53 o 
   4   4   2       55.82       66.25      1.83 o 
   5   4   2        1.34        3.15      1.43 o 
   6   4   2        1.07        1.78      1.70 o 
   7   4   2        3.19        3.94      2.70 o 
   8   4   2        0.00        0.41      1.76 o 
   9   4   2        7.59        5.48      2.29 o 
 -10   5   2        0.00        0.16      1.62 o 
  -9   5   2        0.59        0.18      1.23 o 
  -8   5   2        2.22        0.38      1.06 o 
  -7   5   2        7.24        5.13      2.23 o 
  -6   5   2       90.03       91.29      3.41 o 
  -5   5   2        7.59        9.88      1.04 o 
  -4   5   2       14.41       14.81      1.38 o 
  -3   5   2       33.87       32.26      1.53 o 
  -2   5   2      145.44      147.22      2.64 o 
  -1   5   2      105.59       91.54      2.03 o 
   0   5   2      428.79      405.90      4.73 o 
   1   5   2      594.42      595.29      5.76 o 
   2   5   2       91.28      110.48      4.04 o 
   3   5   2        8.39        8.42      1.79 o 
   4   5   2       92.25       93.86      5.01 o 
   5   5   2        9.27        8.28      2.26 o 
   6   5   2        0.08       -0.79      1.58 o 
   7   5   2        0.17        0.21      1.63 o 
   8   5   2        7.52        3.97      2.06 o 
   9   5   2       13.85       13.92      6.00 o 
 -10   6   2        0.53       -0.13      1.43 o 
  -9   6   2        9.13        8.16      1.62 o 
  -8   6   2        0.08        0.23      1.12 o 
  -7   6   2        4.03        1.70      1.40 o 
  -6   6   2      124.78      136.79      4.79 o 
  -5   6   2      102.20      100.25      1.99 o 
  -4   6   2       71.17       66.13      2.00 o 
  -3   6   2       84.21       77.58      2.69 o 
  -2   6   2      226.54      223.80      3.63 o 
  -1   6   2       83.27       82.97      2.26 o 
   0   6   2        0.29        1.51      1.51 o 
   1   6   2      129.19      128.99      3.28 o 
   2   6   2        2.34        3.34      2.19 o 
   3   6   2        3.51        1.03      1.82 o 
   4   6   2       33.60       32.89      2.86 o 
   5   6   2        0.59       -1.01      1.67 o 
   6   6   2       23.63       21.78      3.84 o 
   7   6   2        0.10        0.45      2.02 o 
   8   6   2       14.90       11.49      4.40 o 
  -9   7   2       55.34       57.74      3.59 o 
  -8   7   2        1.68        1.22      1.98 o 
  -7   7   2       15.53       10.20      1.77 o 
  -6   7   2       19.08       16.31      1.82 o 
  -5   7   2        0.16        0.28      1.69 o 
  -4   7   2       94.19      106.25      6.24 o 
  -3   7   2      110.31      107.89      3.04 o 
  -2   7   2        9.78       10.74      2.92 o 
  -1   7   2        4.68        5.08      2.10 o 
   0   7   2        1.24        1.00      1.71 o 
   1   7   2       22.31       29.10      2.32 o 
   2   7   2      101.12      103.09      3.08 o 
   3   7   2       19.50       13.21      2.86 o 
   4   7   2       17.62       18.60      3.11 o 
   5   7   2        2.12        2.34      2.34 o 
   6   7   2        6.40        1.28      2.66 o 
   7   7   2        7.00        1.51      2.83 o 
   8   7   2        0.11        0.15      2.79 o 
  -9   8   2        0.01        0.17      1.41 o 
  -8   8   2        0.50       -0.43      1.70 o 
  -7   8   2        6.95        8.92      3.09 o 
  -6   8   2        0.20       -0.56      1.30 o 
  -5   8   2       69.93       87.98      2.68 o 
  -4   8   2        1.78        3.19      1.80 o 
  -3   8   2        0.22        0.39      2.01 o 
  -2   8   2        4.53        3.86      3.20 o 
  -1   8   2       12.05       15.88      2.19 o 
   0   8   2        0.04        0.44      1.87 o 
   1   8   2        9.41        4.07      2.19 o 
   2   8   2       94.63      103.87      3.97 o 
   3   8   2       95.76       93.38      3.50 o 
   4   8   2       13.65        8.43      3.28 o 
   5   8   2       10.08       14.25      2.99 o 
   6   8   2        0.36        1.51      2.29 o 
   7   8   2        1.96        1.08      2.65 o 
  -8   9   2        0.27        3.35      3.33 o 
  -7   9   2        0.00        1.54      2.33 o 
  -6   9   2       89.49       90.84      2.43 o 
  -5   9   2       49.68       46.83      3.13 o 
  -4   9   2      313.17      301.97      6.37 o 
  -3   9   2       24.40       17.14      2.82 o 
  -2   9   2       16.59       11.63      2.84 o 
  -1   9   2       48.02       46.92      3.35 o 
   0   9   2        0.89       -0.70      2.63 o 
   1   9   2        3.38        4.15      2.44 o 
   2   9   2        0.08        0.26      2.29 o 
   3   9   2        0.23        4.26      3.28 o 
   4   9   2        6.00       12.76      4.48 o 
   5   9   2       30.58       32.33      4.06 o 
   6   9   2       18.65       17.95      3.15 o 
  -7  10   2       49.68       44.78      3.53 o 
  -6  10   2       65.96       76.32      2.59 o 
  -5  10   2       43.48       45.71      4.29 o 
  -4  10   2        4.32        5.54      2.29 o 
  -3  10   2       31.46       25.23      4.38 o 
  -2  10   2        0.01       -1.10      2.25 o 
  -1  10   2        0.01        1.80      2.39 o 
   0  10   2       22.47       29.69     17.79 o 
   1  10   2       14.98       12.41      9.75 o 
   2  10   2        4.97        1.64      3.35 o 
   3  10   2       13.16       21.28      4.30 o 
   4  10   2        0.42        0.84      2.99 o 
   5  10   2        0.71        1.51      4.07 o 
  -5  11   2        6.63        1.19      3.70 o 
  -4  11   2        3.11        5.40      2.54 o 
  -3  11   2        2.95        0.84      2.34 o 
  -2  11   2        0.03        0.09      2.22 o 
  -1  11   2        0.59        1.30      3.14 o 
   0  11   2        0.13        0.58      2.62 o 
   1  11   2        0.20       -1.10      3.43 o 
   2  11   2        4.85        4.24      3.89 o 
   3  11   2        1.42        0.74      3.69 o 
  -2  12   2        6.95        0.10      3.03 o 
  -1  12   2       56.53       59.69      4.79 o 
  -1 -12   3        9.04        6.11      2.99 o 
   0 -12   3        3.87        0.52      3.00 o 
   1 -12   3       17.26        9.46      9.75 o 
   2 -12   3        2.34        0.81      2.67 o 
  -4 -11   3       12.84        4.71      6.14 o 
  -3 -11   3        3.89        3.96      3.81 o 
  -2 -11   3        6.37        1.99      4.33 o 
  -1 -11   3        6.73        9.63      2.70 o 
   0 -11   3        0.00        0.55      2.50 o 
   1 -11   3        5.93        2.82      2.84 o 
   2 -11   3        0.04       -0.12      1.72 o 
   3 -11   3        0.00       -0.68      2.81 o 
   4 -11   3        0.69        0.72      1.94 o 
   5 -11   3        1.76        2.36      1.78 o 
  -5 -10   3        5.80        0.43      3.44 o 
  -4 -10   3       15.11       12.86      9.41 o 
  -3 -10   3        0.03        1.37      2.53 o 
  -2 -10   3       30.76       34.23      5.58 o 
  -1 -10   3        0.06       -1.19      2.20 o 
   0 -10   3        2.08        3.39      2.11 o 
   1 -10   3        0.95        0.83      1.81 o 
   2 -10   3        3.64        7.29      2.25 o 
   3 -10   3        1.17        1.16      1.53 o 
   4 -10   3        6.57        4.50      1.56 o 
   5 -10   3        7.91        6.45      1.69 o 
   6 -10   3        0.52       -1.64      3.84 o 
  -7  -9   3        2.73        4.01      4.32 o 
  -6  -9   3        7.40        6.85      3.93 o 
  -5  -9   3        1.54       -1.44      3.36 o 
  -4  -9   3        8.74        7.57      6.12 o 
  -3  -9   3        0.00        0.25      2.22 o 
  -2  -9   3       33.77       29.89      4.07 o 
  -1  -9   3       48.32       42.97      3.99 o 
   0  -9   3       90.80       91.09      4.59 o 
   1  -9   3       30.93       29.66      2.45 o 
   2  -9   3      123.40      125.97      2.72 o 
   3  -9   3        1.16        1.28      1.62 o 
   4  -9   3        7.52        6.32      1.39 o 
   5  -9   3       50.16       57.93      1.89 o 
   6  -9   3       14.90       14.98      1.77 o 
   7  -9   3       26.15       31.47      4.55 o 
  -8  -8   3        2.46        3.81      5.53 o 
  -7  -8   3        0.07       -1.00      3.37 o 
  -6  -8   3        4.87        7.49      3.54 o 
  -5  -8   3        1.06        1.65      2.57 o 
  -4  -8   3       22.24       16.59      3.34 o 
  -3  -8   3      145.74      155.01      3.81 o 
  -2  -8   3      156.08      143.33      4.99 o 
  -1  -8   3      112.32      100.93      3.41 o 
   0  -8   3      164.93      168.48      3.18 o 
   1  -8   3        0.16        0.44      1.81 o 
   2  -8   3       84.82       86.40      2.69 o 
   3  -8   3        0.53        0.06      1.02 o 
   4  -8   3       24.09       28.00      1.67 o 
   5  -8   3        2.48        4.33      1.20 o 
   6  -8   3        7.66        7.85      2.81 o 
   7  -8   3        0.30        0.37      3.17 o 
   8  -8   3        3.46       -0.03      4.89 o 
  -9  -7   3       24.05       26.70      4.71 o 
  -8  -7   3        3.84        2.85      2.45 o 
  -7  -7   3       40.11       55.09      3.67 o 
  -6  -7   3      109.58      111.71     10.20 o 
  -5  -7   3      119.40      123.69      4.50 o 
  -4  -7   3      552.00      527.64     18.76 o 
  -3  -7   3      444.24      455.49     16.50 o 
  -2  -7   3      254.99      255.78      4.21 o 
  -1  -7   3     1769.75     1739.02     17.48 o 
   0  -7   3      209.88      209.83      3.19 o 
   1  -7   3        0.35        0.95      1.47 o 
   2  -7   3        1.86        3.01      1.90 o 
   3  -7   3       91.56       98.22      1.85 o 
   4  -7   3       17.13       15.56      1.26 o 
   5  -7   3      127.34      124.30      1.96 o 
   6  -7   3        0.92        0.23      0.85 o 
   7  -7   3        7.91        1.80      1.17 o 
   8  -7   3        0.26       -1.24      3.31 o 
   9  -7   3        7.94       -0.33      3.58 o 
  -9  -6   3        9.84        3.33      2.44 o 
  -8  -6   3       34.00       34.34      2.69 o 
  -7  -6   3      187.21      192.88      5.27 o 
  -6  -6   3      352.89      352.95     16.74 o 
  -5  -6   3      194.88      206.92     10.01 o 
  -4  -6   3       85.12       82.81      2.94 o 
  -3  -6   3       62.08       52.28      2.45 o 
  -2  -6   3       49.84       41.81      2.49 o 
  -1  -6   3        4.39        3.36      1.79 o 
   0  -6   3      324.07      313.77      6.33 o 
   1  -6   3        6.80        6.49      1.17 o 
   2  -6   3       95.51       93.83      2.12 o 
   3  -6   3      248.93      247.40      2.86 o 
   4  -6   3       35.91       36.15      0.98 o 
   5  -6   3      361.94      360.68      4.13 o 
   6  -6   3       76.05       79.73      1.51 o 
   7  -6   3        0.90        0.31      0.43 o 
   8  -6   3        3.81        6.75      3.53 o 
   9  -6   3        0.43        0.13      3.22 o 
 -10  -5   3       10.51       10.92      5.40 o 
  -9  -5   3        3.21        2.46      2.49 o 
  -8  -5   3       35.26       35.43      2.78 o 
  -7  -5   3        9.59        7.66      2.52 o 
  -6  -5   3       37.22       41.28      3.15 o 
  -5  -5   3      139.42      142.63      3.81 o 
  -4  -5   3       22.30       22.45      3.31 o 
  -3  -5   3      255.18      256.25      3.61 o 
  -2  -5   3      133.79      130.90      2.82 o 
  -1  -5   3      103.37      110.38      2.16 o 
   0  -5   3      888.72      885.38      7.15 o 
   1  -5   3      964.97      950.92      7.29 o 
   2  -5   3      348.84      343.43      3.32 o 
   3  -5   3      114.47      116.06      1.61 o 
   4  -5   3      112.65      108.51      1.30 o 
   5  -5   3        2.75        1.32      0.56 o 
   6  -5   3        4.94        6.15      0.54 o 
   7  -5   3        5.76        6.55      4.91 o 
   8  -5   3       12.56        6.49      5.47 o 
   9  -5   3        0.53        1.84      3.50 o 
  10  -5   3        0.72       -0.04      3.21 o 
 -10  -4   3        0.01        3.69      2.15 o 
  -9  -4   3        2.49        2.30      1.95 o 
  -8  -4   3        1.52        1.80      1.77 o 
  -7  -4   3        6.00        4.58      2.13 o 
  -6  -4   3        0.89        2.46      1.95 o 
  -5  -4   3        0.76        2.67      1.77 o 
  -4  -4   3       26.56       25.09      1.82 o 
  -3  -4   3      822.90      835.10      7.63 o 
  -2  -4   3        2.77        1.55      1.19 o 
  -1  -4   3     5713.57     6205.29     41.10 o 
   0  -4   3      680.39      679.33      5.49 o 
   1  -4   3     4029.72     4526.44     29.24 o 
   2  -4   3      699.62      710.29      5.09 o 
   3  -4   3     2166.95     2208.45     21.50 o 
   4  -4   3        0.05        0.24      0.56 o 
   5  -4   3        8.08        9.04      0.64 o 
   6  -4   3        0.02        0.06      0.31 o 
   7  -4   3       82.48       79.35      4.10 o 
   8  -4   3        0.09       -0.59      4.76 o 
   9  -4   3        2.52       -0.78      5.31 o 
  10  -4   3        0.09       -0.17      5.33 o 
 -11  -3   3        0.03        1.35      2.28 o 
 -10  -3   3        4.70        4.73      2.52 o 
  -9  -3   3        0.63        0.74      1.66 o 
  -8  -3   3       30.75       42.33      2.11 o 
  -7  -3   3       26.86       37.36      1.84 o 
  -6  -3   3       14.67       15.96      1.94 o 
  -5  -3   3      190.78      180.69      3.04 o 
  -4  -3   3       56.68       48.95      2.11 o 
  -3  -3   3        0.84        3.02      2.00 o 
  -2  -3   3      744.14      790.22     15.47 o 
  -1  -3   3      152.00      135.80      2.39 o 
   0  -3   3       10.90       13.78      1.04 o 
   1  -3   3        1.42        2.93      0.51 o 
   2  -3   3        5.49        6.49      0.50 o 
   3  -3   3       26.75       22.98      1.53 o 
   4  -3   3       23.26       29.40      3.69 o 
   5  -3   3       84.12       91.18      3.30 o 
   6  -3   3        4.67        3.10      0.61 o 
   7  -3   3        0.82        1.40      0.38 o 
   8  -3   3       22.32       19.10      0.58 o 
   9  -3   3       26.27       23.57      6.29 o 
  10  -3   3        0.64        1.08      3.45 o 
 -11  -2   3       14.30       19.41      3.38 o 
 -10  -2   3        1.80        1.42      2.21 o 
  -9  -2   3        1.43        1.55      1.57 o 
  -8  -2   3       39.14       38.35      2.42 o 
  -7  -2   3       16.44       20.53      2.68 o 
  -6  -2   3       94.91       99.65      2.39 o 
  -5  -2   3        0.23        2.74      1.37 o 
  -4  -2   3        5.89       11.05      1.37 o 
  -3  -2   3       67.23       69.18      1.66 o 
  -2  -2   3      815.64      736.49      5.82 o 
  -1  -2   3      286.05      272.45      3.19 o 
   0  -2   3     2540.40     2587.58     34.60 o 
   1  -2   3     1591.69     1527.15      9.54 o 
   2  -2   3        5.74       11.40      1.55 o 
   3  -2   3       36.63       34.92      1.48 o 
   4  -2   3     1022.65     1029.29      8.90 o 
   5  -2   3       16.01       16.36      0.66 o 
   6  -2   3       37.09       46.31      1.42 o 
   7  -2   3        2.59        4.00      0.77 o 
   8  -2   3        5.07        2.91      0.71 o 
   9  -2   3        2.13        2.13      0.85 o 
  10  -2   3        0.88        0.49      2.44 o 
 -11  -1   3       22.47       18.80      3.16 o 
 -10  -1   3        0.39        0.66      1.97 o 
  -9  -1   3       33.03       31.32      2.72 o 
  -8  -1   3       32.39       32.29      3.16 o 
  -7  -1   3        3.03        2.10      1.45 o 
  -6  -1   3       25.54       30.24      1.76 o 
  -5  -1   3      250.27      265.44      2.56 o 
  -4  -1   3     1010.09      968.68      8.08 o 
  -3  -1   3        0.94        3.08      1.26 o 
  -2  -1   3      140.77      130.00      1.84 o 
  -1  -1   3      231.05      225.00      2.21 o 
   0  -1   3      308.20      296.84      3.31 o 
   1  -1   3      105.83       90.74      0.84 o 
   2  -1   3      356.63      335.36      3.94 o 
   3  -1   3      265.85      344.44      3.03 o 
   4  -1   3      547.26      595.24      6.06 o 
   5  -1   3      253.28      267.30      1.99 o 
   6  -1   3        1.36        1.51      1.62 o 
   7  -1   3       32.50       25.40      1.51 o 
   8  -1   3       20.81       22.63      2.14 o 
   9  -1   3        7.48        1.68      1.23 o 
  10  -1   3        0.00       -0.10      3.30 o 
 -11   0   3        0.03        1.18      2.56 o 
 -10   0   3        1.30        0.20      1.72 o 
  -9   0   3       25.81       31.32      2.61 o 
  -8   0   3       78.20       73.67      2.32 o 
  -7   0   3      132.73      135.84      3.10 o 
  -6   0   3       35.81       31.50      1.51 o 
  -5   0   3       17.47       13.22      2.99 o 
  -4   0   3     1129.10     1067.44     19.39 o 
  -3   0   3       16.18       17.81      0.98 o 
  -2   0   3     2587.15     2574.51     24.08 o 
  -1   0   3      130.43      126.26      1.75 o 
   0   0   3       63.13       63.62      0.74 o 
   1   0   3      493.76      449.54      3.38 o 
   2   0   3     1463.17     1448.94     12.10 o 
   3   0   3       66.03       67.78      1.05 o 
   4   0   3      243.75      265.94      2.02 o 
   5   0   3       13.17       15.68      0.87 o 
   6   0   3        3.42        3.82      0.74 o 
   7   0   3        8.24        5.57      1.02 o 
   8   0   3       19.13       23.55      1.24 o 
   9   0   3        0.07        0.22      2.01 o 
  10   0   3        1.81        0.16      3.56 o 
 -11   1   3        0.08        0.19      1.45 o 
 -10   1   3        5.64        2.46      1.86 o 
  -9   1   3        8.60        6.01      4.46 o 
  -8   1   3       63.68       61.76      5.94 o 
  -7   1   3      187.21      188.36      3.34 o 
  -6   1   3       71.00       68.70      2.46 o 
  -5   1   3     1359.76     1428.58     20.11 o 
  -4   1   3     1555.89     1582.40     27.13 o 
  -3   1   3      153.02      121.89      1.29 o 
  -2   1   3      118.66      142.29      2.80 o 
  -1   1   3     1839.84     1803.72     16.13 o 
   0   1   3       13.05       12.54      0.66 o 
   1   1   3      783.28      824.04      4.31 o 
   2   1   3      610.63      613.63      7.45 o 
   3   1   3      403.32      380.40      2.61 o 
   4   1   3       49.46       53.81      1.33 o 
   5   1   3       89.95      102.46      2.27 o 
   6   1   3       12.35       11.86      1.31 o 
   7   1   3        9.18        7.11      1.63 o 
   8   1   3        0.04        0.75      1.41 o 
   9   1   3       43.59       46.16      1.84 o 
  10   1   3        6.28        3.99      3.80 o 
 -11   2   3        7.47        6.16      1.68 o 
 -10   2   3       65.20       59.35      3.47 o 
  -9   2   3       29.47       27.39      2.45 o 
  -8   2   3      536.74      510.19      7.74 o 
  -7   2   3      367.73      325.58      2.95 o 
  -6   2   3     1156.55     1129.61      6.80 o 
  -5   2   3       39.23       35.75      1.02 o 
  -4   2   3     1916.52     2088.23     59.23 o 
  -3   2   3      355.94      345.87      4.21 o 
  -2   2   3      153.68      191.16      2.32 o 
  -1   2   3     6542.04     6600.31     42.54 o 
   0   2   3     1001.25      977.29     12.30 o 
   1   2   3      248.26      239.26      2.20 o 
   2   2   3       15.19       15.16      0.99 o 
   3   2   3       11.47       12.33      0.94 o 
   4   2   3      153.23      144.85      2.18 o 
   5   2   3      114.81      113.60      2.22 o 
   6   2   3       33.86       28.98      1.45 o 
   7   2   3        5.60        8.01      1.38 o 
   8   2   3       25.46       25.22      6.69 o 
   9   2   3       15.79       15.04      4.94 o 
  10   2   3        1.16        1.50      1.63 o 
 -11   3   3        4.50        2.72      2.78 o 
 -10   3   3        7.63        5.31      2.27 o 
  -9   3   3        1.84        0.90      1.30 o 
  -8   3   3       19.65       18.82      1.54 o 
  -7   3   3       20.45       21.24      1.63 o 
  -6   3   3      364.72      366.59      4.13 o 
  -5   3   3      191.29      176.96      3.15 o 
  -4   3   3       62.42       61.07      1.27 o 
  -3   3   3      273.77      301.01      4.01 o 
  -2   3   3       87.93       83.15      2.05 o 
  -1   3   3      360.79      322.23      3.62 o 
   0   3   3      882.65      870.09      7.02 o 
   1   3   3      848.51      791.45      7.12 o 
   2   3   3       58.44       81.09      2.64 o 
   3   3   3       23.81       23.66      1.31 o 
   4   3   3       22.41       19.91      2.76 o 
   5   3   3      120.01      120.54      2.62 o 
   6   3   3      145.53      151.68      2.82 o 
   7   3   3      130.61      129.64      3.04 o 
   8   3   3       15.47       19.39      6.13 o 
   9   3   3        0.49        1.55      2.08 o 
  10   3   3        0.02        0.78      1.75 o 
 -11   4   3        0.88        0.90      2.19 o 
 -10   4   3        0.21        0.21      1.21 o 
  -9   4   3        8.31        7.56      1.38 o 
  -8   4   3        8.73        7.71      1.23 o 
  -7   4   3      165.23      156.13      2.21 o 
  -6   4   3      137.59      126.56      3.21 o 
  -5   4   3       22.22       22.87      1.66 o 
  -4   4   3      432.87      428.37      3.56 o 
  -3   4   3      136.25      135.94      3.06 o 
  -2   4   3      512.75      488.40      5.08 o 
  -1   4   3     1721.47     1910.47     14.77 o 
   0   4   3       63.34       75.50      1.91 o 
   1   4   3       51.03       76.56      1.98 o 
   2   4   3       29.21       34.62      1.72 o 
   3   4   3       20.74       24.68      1.72 o 
   4   4   3       54.49       62.46      2.75 o 
   5   4   3       41.65       41.88      2.03 o 
   6   4   3       13.92       15.47      2.00 o 
   7   4   3        1.01        0.72      1.53 o 
   8   4   3        0.22        0.80      1.89 o 
   9   4   3        2.98        2.54      1.88 o 
 -10   5   3        0.93        0.76      1.36 o 
  -9   5   3        9.37        5.97      2.69 o 
  -8   5   3        0.68        2.41      1.61 o 
  -7   5   3        0.95        1.17      1.26 o 
  -6   5   3       13.17       13.35      1.91 o 
  -5   5   3        0.77        1.15      0.91 o 
  -4   5   3       54.14       64.68      2.28 o 
  -3   5   3        0.24       -0.08      1.43 o 
  -2   5   3        6.81       15.81      4.16 o 
  -1   5   3      258.99      278.73      3.51 o 
   0   5   3       10.98       13.52      1.94 o 
   1   5   3        8.59        8.75      1.66 o 
   2   5   3      141.48      150.28      3.33 o 
   3   5   3      159.26      155.00      3.52 o 
   4   5   3       35.71       33.82      2.09 o 
   5   5   3       93.23       88.02      2.62 o 
   6   5   3       25.23       29.90      2.36 o 
   7   5   3        0.03        0.49      2.16 o 
   8   5   3        0.08        1.48      2.20 o 
   9   5   3        0.48        0.32      2.28 o 
 -10   6   3        0.32        0.25      1.53 o 
  -9   6   3        0.03       -0.03      1.27 o 
  -8   6   3       11.74       12.78      2.02 o 
  -7   6   3        0.06       -1.46      1.73 o 
  -6   6   3       18.93       19.18      1.63 o 
  -5   6   3       32.52       29.74      1.36 o 
  -4   6   3        5.18        4.47      1.92 o 
  -3   6   3      146.98      145.93      2.82 o 
  -2   6   3      268.42      276.92      3.79 o 
  -1   6   3       13.60       12.82      1.78 o 
   0   6   3       42.48       51.86      2.63 o 
   1   6   3      181.94      199.93      4.67 o 
   2   6   3       62.37       65.57      2.54 o 
   3   6   3        0.94        0.57      1.84 o 
   4   6   3       13.81       18.91      3.62 o 
   5   6   3       46.58       47.69      2.31 o 
   6   6   3        4.50        4.62      1.97 o 
   7   6   3       21.44       10.67      7.86 o 
   8   6   3        2.69        2.79      2.48 o 
  -9   7   3        7.21        3.26      1.97 o 
  -8   7   3       11.03        9.11      1.83 o 
  -7   7   3       16.86       20.39      2.56 o 
  -6   7   3        5.98        7.28      1.37 o 
  -5   7   3        4.18        3.94      1.73 o 
  -4   7   3       35.79       42.44      2.15 o 
  -3   7   3       22.19       22.13      4.08 o 
  -2   7   3       29.58       28.32      2.14 o 
  -1   7   3       23.91       30.38      2.20 o 
   0   7   3       51.42       53.43      2.49 o 
   1   7   3        4.89       10.02      2.16 o 
   2   7   3        0.06        1.71      2.00 o 
   3   7   3       14.29       12.80      2.80 o 
   4   7   3       23.35       14.65      2.50 o 
   5   7   3       32.31       27.26      2.69 o 
   6   7   3        2.28        3.05      2.39 o 
   7   7   3        5.97        5.75      4.39 o 
  -9   8   3        1.27        2.13      2.33 o 
  -8   8   3       23.19       18.91      3.40 o 
  -7   8   3        0.04        2.92      2.21 o 
  -6   8   3        8.35        9.07      1.79 o 
  -5   8   3       36.68       46.98      2.47 o 
  -4   8   3       62.75       69.14      2.66 o 
  -3   8   3       23.28       24.68      2.28 o 
  -2   8   3       12.51       13.35      2.30 o 
  -1   8   3       68.19       71.50      2.79 o 
   0   8   3        0.03        1.06      1.96 o 
   1   8   3       30.79       37.38      4.02 o 
   2   8   3       16.99       24.91      2.74 o 
   3   8   3       15.81       13.42      2.73 o 
   4   8   3        0.11       -0.50      2.36 o 
   5   8   3       25.95       23.81      6.08 o 
   6   8   3       26.01       26.63      2.94 o 
   7   8   3        0.84        2.21      2.45 o 
  -8   9   3        7.27        7.39      2.21 o 
  -7   9   3       49.77       53.94      2.72 o 
  -6   9   3       30.32       30.77      1.98 o 
  -5   9   3       95.93      108.03      5.91 o 
  -4   9   3       67.54       62.48      3.54 o 
  -3   9   3       86.87      101.83      3.33 o 
  -2   9   3       47.66       49.21      5.53 o 
  -1   9   3       40.04       39.47      4.35 o 
   0   9   3        0.59        2.12      2.32 o 
   1   9   3        9.99        3.66      3.78 o 
   2   9   3        1.22        0.92      2.47 o 
   3   9   3        0.31        1.23      2.63 o 
   4   9   3       10.90       14.21      3.20 o 
   5   9   3        0.69       -0.05      2.47 o 
   6   9   3        0.78        2.17      6.39 o 
  -7  10   3       63.10       72.67      3.93 o 
  -6  10   3       42.15       43.59      2.54 o 
  -5  10   3        0.26        0.00      2.44 o 
  -4  10   3       22.67       24.65      3.32 o 
  -3  10   3        0.79        2.21      2.33 o 
  -2  10   3        7.43        2.49      2.98 o 
  -1  10   3       24.59       20.58     14.22 o 
   0  10   3        0.37        1.33      3.06 o 
   1  10   3        0.41       -0.09      2.37 o 
   2  10   3        7.42        1.94      2.93 o 
   3  10   3        0.02        1.09      3.52 o 
   4  10   3        8.13        8.01      4.07 o 
  -5  11   3       10.39       11.65      2.82 o 
  -4  11   3        0.20        2.51      3.17 o 
  -3  11   3        0.93       -0.04      2.67 o 
  -2  11   3        0.41        1.46      3.28 o 
  -1  11   3       19.28       11.27     12.47 o 
   0  11   3       40.33       45.09      4.13 o 
   1  11   3       11.79       13.00      9.57 o 
   2  11   3        2.80        2.67      3.96 o 
   0 -12   4       38.43       40.20      3.73 o 
   1 -12   4        7.15        3.56      5.18 o 
  -4 -11   4       14.54        7.07      7.08 o 
  -3 -11   4        3.10        1.87      3.41 o 
  -2 -11   4       35.80       49.32      3.61 o 
  -1 -11   4        0.14        0.58      2.87 o 
   0 -11   4        5.00        4.57      3.79 o 
   1 -11   4        3.84        1.42      2.51 o 
   2 -11   4       20.17       21.17      5.09 o 
   3 -11   4        1.86        1.21      2.14 o 
   4 -11   4       11.38        7.81      1.83 o 
  -5 -10   4       21.59       11.11      9.96 o 
  -4 -10   4        1.15        0.24      2.64 o 
  -3 -10   4        6.72        2.07      4.26 o 
  -2 -10   4        2.52        1.89      2.41 o 
  -1 -10   4      145.66      149.00      4.31 o 
   0 -10   4       46.85       50.86      2.65 o 
   1 -10   4        8.48        7.48      1.97 o 
   2 -10   4        2.36        1.00      1.89 o 
   3 -10   4        5.69        7.25      1.94 o 
   4 -10   4        4.90        5.94      1.75 o 
   5 -10   4       28.69       24.69      8.06 o 
   6 -10   4        2.82        7.08      7.07 o 
  -7  -9   4        1.23       -1.77      3.44 o 
  -6  -9   4        0.14       -1.14      3.75 o 
  -5  -9   4       10.99       12.80      9.34 o 
  -4  -9   4        0.08        0.58      2.47 o 
  -3  -9   4        0.61        0.49      2.72 o 
  -2  -9   4       89.50       78.55      3.12 o 
  -1  -9   4        6.34        2.68      2.38 o 
   0  -9   4        0.37        1.11      1.71 o 
   1  -9   4       67.56       67.19      2.68 o 
   2  -9   4        6.07        3.00      1.48 o 
   3  -9   4       73.69       67.77      2.01 o 
   4  -9   4       38.05       38.50      2.01 o 
   5  -9   4       23.81       24.51      1.26 o 
   6  -9   4        0.36       -0.19      3.43 o 
   7  -9   4        0.07       -1.12      3.86 o 
  -8  -8   4       10.86       10.82      3.75 o 
  -7  -8   4        0.08        1.53      3.05 o 
  -6  -8   4        9.38       10.56      3.87 o 
  -5  -8   4       30.26       39.27      3.22 o 
  -4  -8   4        8.34        8.52      2.56 o 
  -3  -8   4       17.06       23.44      5.48 o 
  -2  -8   4        2.50        4.32      2.06 o 
  -1  -8   4        1.44        0.92      2.13 o 
   0  -8   4       84.92       88.36      3.83 o 
   1  -8   4      149.05      158.85      4.79 o 
   2  -8   4        5.31        4.93      1.32 o 
   3  -8   4       47.79       42.87      3.25 o 
   4  -8   4       10.66       13.50      1.27 o 
   5  -8   4       34.09       36.15      1.12 o 
   6  -8   4        0.49        0.99      3.33 o 
   7  -8   4       11.38       11.55      6.42 o 
   8  -8   4        0.00       -0.88      3.77 o 
  -9  -7   4        2.27        1.50      3.34 o 
  -8  -7   4        0.75        1.32      3.01 o 
  -7  -7   4        2.03        0.34      3.23 o 
  -6  -7   4       10.02        7.46      2.84 o 
  -5  -7   4        8.35        6.89      2.67 o 
  -4  -7   4      329.07      348.95      5.95 o 
  -3  -7   4        2.90        2.37      2.44 o 
  -2  -7   4      471.23      435.12      6.53 o 
  -1  -7   4      284.39      266.23      3.94 o 
   0  -7   4       85.71       86.96      2.26 o 
   1  -7   4       21.63       24.42      2.90 o 
   2  -7   4       68.79       75.16      1.72 o 
   3  -7   4      222.53      221.70      2.90 o 
   4  -7   4       20.60       19.59      1.02 o 
   5  -7   4       20.59       18.48      0.88 o 
   6  -7   4        1.25        2.31      0.53 o 
   7  -7   4       26.00       23.97      4.12 o 
   8  -7   4        0.45        1.48      3.66 o 
  -9  -6   4        0.02        0.77      2.96 o 
  -8  -6   4       73.53       69.10      5.75 o 
  -7  -6   4       28.37       23.08      3.19 o 
  -6  -6   4      196.63      201.34      4.43 o 
  -5  -6   4       60.87       61.25      3.66 o 
  -4  -6   4        9.32       10.59      2.21 o 
  -3  -6   4      210.17      206.64      4.11 o 
  -2  -6   4      338.31      346.24      4.77 o 
  -1  -6   4        8.00        7.53      1.53 o 
   0  -6   4       52.45       44.52      1.98 o 
   1  -6   4        0.13       -0.02      0.85 o 
   2  -6   4       33.15       35.20      1.37 o 
   3  -6   4       10.39       14.22      1.32 o 
   4  -6   4       75.19       78.24      2.17 o 
   5  -6   4       29.42       31.50      2.93 o 
   6  -6   4       99.36       89.20      6.61 o 
   7  -6   4       37.92       41.54      4.15 o 
   8  -6   4       76.73       79.56      5.14 o 
   9  -6   4       12.27        7.18      4.33 o 
 -10  -5   4        0.14        0.80      2.47 o 
  -9  -5   4       65.56       76.05      3.28 o 
  -8  -5   4        0.81       -0.40      1.90 o 
  -7  -5   4       15.95       13.94      3.33 o 
  -6  -5   4       86.45       91.10      3.21 o 
  -5  -5   4        0.93        2.77      2.06 o 
  -4  -5   4       43.67       44.74      2.77 o 
  -3  -5   4       31.16       26.55      1.89 o 
  -2  -5   4       79.87       78.81      3.75 o 
  -1  -5   4        1.45        0.90      1.30 o 
   0  -5   4     1120.88     1095.32      8.79 o 
   1  -5   4      241.46      226.18      3.00 o 
   2  -5   4       95.14       98.43      1.57 o 
   3  -5   4      213.18      206.83      2.00 o 
   4  -5   4      537.56      538.74      9.60 o 
   5  -5   4      170.19      171.48      5.03 o 
   6  -5   4        8.69        8.15      3.14 o 
   7  -5   4       63.85       84.44      6.88 o 
   8  -5   4       23.40       33.70      4.32 o 
   9  -5   4        3.00        2.35      3.80 o 
 -10  -4   4        4.21        4.32      2.62 o 
  -9  -4   4        1.77        1.58      2.37 o 
  -8  -4   4       68.20       70.37      2.87 o 
  -7  -4   4       14.42       15.86      2.46 o 
  -6  -4   4        0.98        1.69      3.13 o 
  -5  -4   4       53.01       56.16      3.28 o 
  -4  -4   4       12.89       15.56      1.81 o 
  -3  -4   4       40.47       47.78      2.53 o 
  -2  -4   4       53.13       56.08      1.69 o 
  -1  -4   4      790.85      887.73      7.37 o 
   0  -4   4       10.00       14.30      1.07 o 
   1  -4   4      573.49      656.49     12.41 o 
   2  -4   4      430.20      399.37      4.45 o 
   3  -4   4      347.62      335.81      2.23 o 
   4  -4   4       44.96       44.34      3.01 o 
   5  -4   4        8.47        9.98      2.75 o 
   6  -4   4       77.14       80.29      3.92 o 
   8  -4   4        0.00       -1.45      5.28 o 
   9  -4   4       10.77        1.91      5.84 o 
  10  -4   4        2.79        2.45      6.39 o 
 -11  -3   4        0.52        5.57      2.75 o 
 -10  -3   4        0.26        1.71      2.42 o 
  -9  -3   4        1.29        0.05      1.63 o 
  -8  -3   4        0.01       -0.02      1.70 o 
  -7  -3   4       23.26       21.91      1.94 o 
  -6  -3   4        1.91        2.98      2.24 o 
  -5  -3   4       56.49       63.63      2.29 o 
  -4  -3   4       23.80       22.31      2.64 o 
  -3  -3   4       43.81       57.35      2.08 o 
  -2  -3   4      250.42      211.69      3.32 o 
  -1  -3   4     1806.08     1915.78     15.20 o 
   0  -3   4     1030.56     1146.78      8.24 o 
   1  -3   4        5.97        2.89      0.59 o 
   2  -3   4      384.54      375.45      2.37 o 
   3  -3   4        0.39        1.99      3.01 o 
   4  -3   4      140.78      146.51      3.88 o 
   5  -3   4       16.01       21.98      2.81 o 
   6  -3   4       10.32        8.48      4.64 o 
   7  -3   4        0.05       -0.45      4.53 o 
   8  -3   4       72.31       63.62      6.96 o 
   9  -3   4        1.98        3.96      5.99 o 
  10  -3   4        0.24        0.55      3.69 o 
 -11  -2   4        0.24        0.84      2.32 o 
 -10  -2   4        0.03       -1.43      2.14 o 
  -9  -2   4        4.10        2.02      1.72 o 
  -8  -2   4       11.06       16.96      1.85 o 
  -7  -2   4       87.82       97.26      2.50 o 
  -6  -2   4       72.60       73.71      1.76 o 
  -5  -2   4       82.54       93.04      2.26 o 
  -4  -2   4      113.14      115.94      2.26 o 
  -3  -2   4       60.14       46.96      1.55 o 
  -2  -2   4       51.31       43.88      1.33 o 
  -1  -2   4      235.06      233.68      3.54 o 
   0  -2   4      241.66      220.49      2.45 o 
   1  -2   4      334.24      295.87      3.57 o 
   2  -2   4      112.94      108.98      3.73 o 
   3  -2   4       76.94       53.52      2.12 o 
   4  -2   4      325.74      325.05      4.35 o 
   5  -2   4      106.23      116.11      2.70 o 
   6  -2   4       21.26       23.65      2.20 o 
   7  -2   4       39.88       50.80      2.83 o 
   8  -2   4        3.84        2.02      0.56 o 
   9  -2   4        2.78        1.14      3.89 o 
  10  -2   4        1.20       -0.06      2.44 o 
 -11  -1   4        7.84        7.37      2.46 o 
 -10  -1   4        2.74        2.89      2.03 o 
  -9  -1   4        9.28        4.39      3.39 o 
  -8  -1   4       50.82       53.93      3.28 o 
  -7  -1   4       30.45       25.83      2.51 o 
  -6  -1   4       53.92       60.95      2.99 o 
  -5  -1   4      163.94      184.06      2.08 o 
  -4  -1   4      178.79      161.50      2.80 o 
  -3  -1   4        0.05        0.28      0.95 o 
  -2  -1   4      152.55      123.43      1.83 o 
  -1  -1   4      369.49      327.53      4.18 o 
   0  -1   4     1856.27     1833.11     12.07 o 
   1  -1   4      105.29      110.05      1.25 o 
   2  -1   4      516.99      529.96      3.39 o 
   3  -1   4      240.86      256.83      5.04 o 
   4  -1   4      430.68      446.55      4.46 o 
   5  -1   4        8.47       10.00      0.61 o 
   6  -1   4      231.63      260.56      2.75 o 
   7  -1   4        1.40        2.16      1.10 o 
   8  -1   4        1.03        1.30      0.88 o 
   9  -1   4        0.00        0.83      2.95 o 
  10  -1   4        0.14       -0.19      3.51 o 
 -11   0   4        0.25        1.69      2.65 o 
 -10   0   4        0.21       -1.71      1.84 o 
  -9   0   4        4.42        1.17      1.59 o 
  -8   0   4        7.40        7.36      1.54 o 
  -7   0   4        5.62        2.99      1.80 o 
  -6   0   4      260.12      258.17      3.88 o 
  -5   0   4      357.37      353.06      3.73 o 
  -4   0   4      672.41      666.55     14.70 o 
  -3   0   4       66.42       72.09      2.35 o 
  -1   0   4        7.91        8.37      0.59 o 
   0   0   4     1389.76     1332.50      7.40 o 
   1   0   4     4613.12     4621.67     20.93 o 
   2   0   4       15.78        6.60      0.65 o 
   3   0   4      491.01      510.44      3.20 o 
   4   0   4      102.07      117.14      1.40 o 
   5   0   4       80.49       82.38      1.39 o 
   6   0   4        0.34        0.35      0.95 o 
   7   0   4        0.07       -0.49      1.04 o 
   8   0   4        1.97        3.01      1.10 o 
   9   0   4       14.89       11.42      6.18 o 
  10   0   4        3.47        0.01      3.44 o 
 -11   1   4        0.00        2.34      1.66 o 
 -10   1   4       43.20       44.39      6.65 o 
  -9   1   4        7.10        5.20      1.66 o 
  -8   1   4       35.18       46.33      2.38 o 
  -7   1   4      323.33      316.41      4.31 o 
  -6   1   4      346.38      321.08      4.15 o 
  -5   1   4       82.46       94.69      1.63 o 
  -4   1   4       73.72       87.68      2.33 o 
  -3   1   4     2272.54     2250.17     22.36 o 
  -2   1   4       74.38       65.83      3.11 o 
  -1   1   4      826.58      820.32      5.09 o 
   0   1   4      502.84      480.08      2.87 o 
   1   1   4      221.82      230.77      2.29 o 
   2   1   4        6.81        4.10      0.68 o 
   3   1   4      887.09      905.94      5.22 o 
   4   1   4       15.78       15.25      0.94 o 
   5   1   4       26.87       22.66      3.48 o 
   6   1   4       12.79       12.30      1.21 o 
   7   1   4        2.37        3.39      1.28 o 
   8   1   4        2.71        1.11      1.64 o 
   9   1   4       29.37       30.95      7.86 o 
  10   1   4        8.06       -0.53      4.28 o 
 -11   2   4        6.31        2.22      3.38 o 
 -10   2   4      149.64      134.20      2.70 o 
  -9   2   4        2.61        1.25      1.26 o 
  -8   2   4      822.22      833.35      6.98 o 
  -7   2   4       71.73       72.76      1.86 o 
  -6   2   4      783.18      766.17     17.84 o 
  -5   2   4       12.04       15.95      1.79 o 
  -4   2   4        0.71        0.30      0.61 o 
  -3   2   4      351.65      347.85      5.03 o 
  -2   2   4     1518.62     1475.40     14.24 o 
  -1   2   4      965.99      944.65      5.63 o 
   0   2   4      338.03      352.53      2.64 o 
   1   2   4       28.10       38.61      1.13 o 
   2   2   4      480.95      474.35      7.33 o 
   3   2   4      158.83      159.22      2.04 o 
   4   2   4       33.44       32.24      1.80 o 
   5   2   4       14.71       10.24      1.17 o 
   6   2   4       39.77       53.15      2.16 o 
   7   2   4       20.04       18.77      2.27 o 
   8   2   4       48.39       55.40      2.19 o 
   9   2   4      102.04      104.75      2.95 o 
 -11   3   4       19.48       15.83      2.43 o 
 -10   3   4        3.80        2.86      2.41 o 
  -9   3   4       12.63        8.82      1.94 o 
  -8   3   4        3.39        3.23      1.22 o 
  -7   3   4        5.77        6.14      1.14 o 
  -6   3   4       76.01       76.63      2.43 o 
  -5   3   4      105.80      101.52      1.86 o 
  -4   3   4       43.04       56.58      1.34 o 
  -3   3   4      480.64      525.07      4.98 o 
  -2   3   4     2317.67     2387.30     17.81 o 
  -1   3   4      526.12      559.37      5.72 o 
   0   3   4      190.84      177.53      2.76 o 
   1   3   4      814.54      819.39      5.50 o 
   2   3   4      124.80      119.06      2.08 o 
   3   3   4       63.38       62.47      2.25 o 
   4   3   4      782.87      778.84      6.23 o 
   5   3   4        1.62        1.24      1.25 o 
   6   3   4      279.62      281.52      3.43 o 
   7   3   4       16.96       16.86      1.97 o 
   8   3   4       12.83       12.72      3.95 o 
   9   3   4        2.62        3.08      1.71 o 
 -11   4   4        3.73        5.48      3.32 o 
 -10   4   4        1.49        0.64      1.81 o 
  -9   4   4        1.67        1.33      1.32 o 
  -8   4   4        1.06        0.97      1.34 o 
  -7   4   4       55.86       62.71      2.89 o 
  -6   4   4       14.40       15.51      1.29 o 
  -5   4   4       18.02       18.68      2.25 o 
  -4   4   4      745.99      726.13     14.75 o 
  -3   4   4     2291.27     2367.08     17.73 o 
  -2   4   4        1.93        3.10      1.60 o 
  -1   4   4      516.97      555.11      5.71 o 
   0   4   4      773.99      805.00      9.40 o 
   1   4   4       11.33       10.36      2.31 o 
   2   4   4        1.08        1.56      1.24 o 
   3   4   4       45.83       48.80      2.10 o 
   4   4   4       83.64       85.21      2.26 o 
   5   4   4      213.76      207.75      4.00 o 
   6   4   4        2.73        1.57      1.55 o 
   7   4   4       31.41       37.16      2.33 o 
   8   4   4        0.01        0.64      1.80 o 
   9   4   4        2.60        2.14      2.65 o 
 -10   5   4        1.52        0.43      1.44 o 
  -9   5   4        8.84        5.62      3.13 o 
  -8   5   4       51.75       55.06      2.09 o 
  -7   5   4       14.17       15.25      1.45 o 
  -6   5   4      169.65      173.29      2.65 o 
  -5   5   4      198.69      214.51      2.91 o 
  -4   5   4       90.95       95.94      2.40 o 
  -3   5   4      490.78      534.09      5.58 o 
  -2   5   4      127.44      139.00      4.59 o 
  -1   5   4      185.25      217.12      3.30 o 
   0   5   4       60.14       69.64      2.58 o 
   1   5   4      150.30      155.91      3.33 o 
   2   5   4      410.10      407.72      5.42 o 
   3   5   4        2.07        2.15      1.56 o 
   4   5   4        7.56        6.42      1.61 o 
   5   5   4       47.67       46.11      2.69 o 
   6   5   4        5.35        4.89      2.11 o 
   7   5   4        1.22        0.71      1.98 o 
   8   5   4        0.35       -0.20      2.39 o 
 -10   6   4        2.10        1.42      1.49 o 
  -9   6   4        0.45        0.36      1.52 o 
  -8   6   4        0.23        0.60      1.82 o 
  -7   6   4        1.22        5.16      1.57 o 
  -6   6   4        7.48        7.21      1.81 o 
  -5   6   4       46.45       50.07      3.75 o 
  -4   6   4        0.90        0.77      1.57 o 
  -3   6   4       66.27       60.59      2.75 o 
  -2   6   4      153.30      150.00      2.98 o 
  -1   6   4       47.60       45.86      4.31 o 
   0   6   4       75.49       73.84      3.03 o 
   1   6   4        2.98        4.03      2.32 o 
   2   6   4        0.00        1.81      2.29 o 
   3   6   4        5.79        3.29      1.97 o 
   4   6   4        0.00        0.75      1.79 o 
   5   6   4       41.58       45.22      2.37 o 
   6   6   4        3.54        2.77      1.98 o 
   7   6   4        7.50        5.76      3.04 o 
   8   6   4        1.18        0.07      1.99 o 
  -9   7   4        2.04        0.32      1.47 o 
  -8   7   4        8.85        9.17      2.82 o 
  -7   7   4        6.67        8.56      2.17 o 
  -6   7   4       11.30       13.43      2.37 o 
  -5   7   4        2.13        1.71      1.79 o 
  -4   7   4        0.03        0.38      2.68 o 
  -3   7   4        0.05        0.58      2.29 o 
  -2   7   4        7.51        6.94      2.06 o 
  -1   7   4       65.60       65.97      4.15 o 
   0   7   4        2.66        8.17      3.43 o 
   1   7   4        0.75        1.76      2.42 o 
   2   7   4       16.75        8.41      2.26 o 
   3   7   4        5.73        6.57      2.30 o 
   4   7   4       58.11       54.09      2.47 o 
   5   7   4       32.48       36.03      5.72 o 
   6   7   4       22.76       14.38      5.21 o 
   7   7   4        0.42        2.07      2.22 o 
  -9   8   4        0.02       -1.30      2.41 o 
  -8   8   4        0.48       -0.09      2.05 o 
  -7   8   4        2.06        2.72      2.22 o 
  -6   8   4       35.14       43.21      2.19 o 
  -5   8   4       36.34       44.19      3.12 o 
  -4   8   4        9.60       16.15      5.48 o 
  -3   8   4        0.08        0.74      2.17 o 
  -2   8   4        4.82        6.27      3.37 o 
  -1   8   4        2.27        2.37      2.63 o 
   0   8   4        6.09        3.17      2.73 o 
   1   8   4       43.75       30.84      2.70 o 
   2   8   4        6.42        6.68      2.51 o 
   3   8   4       29.68       31.69      3.48 o 
   4   8   4        0.80       -0.09      2.33 o 
   5   8   4        9.24        6.84      2.60 o 
   6   8   4        4.96        1.98      2.26 o 
  -8   9   4        3.47        2.96      2.06 o 
  -7   9   4       12.22        9.88      2.41 o 
  -6   9   4        9.72        9.45      1.89 o 
  -5   9   4        0.08        0.29      2.06 o 
  -4   9   4       11.21        8.26      7.44 o 
  -3   9   4       94.40       94.76      5.72 o 
  -2   9   4        0.12       -0.98      2.84 o 
  -1   9   4       47.01       45.18      3.13 o 
   0   9   4       21.28       15.42     11.23 o 
   1   9   4       28.85       28.84      3.07 o 
   2   9   4        4.58        2.39      3.53 o 
   3   9   4        1.06        0.13      2.43 o 
   4   9   4        0.13       -1.16      3.30 o 
   5   9   4        0.63        1.28      2.43 o 
  -7  10   4       10.40        6.24      2.45 o 
  -6  10   4       19.67       17.26      2.08 o 
  -5  10   4        0.27       -1.51      2.83 o 
  -4  10   4        0.03        1.29      2.39 o 
  -3  10   4        0.01        0.06      2.56 o 
  -2  10   4        0.87        0.74      2.42 o 
  -1  10   4       19.13       16.18     11.93 o 
   0  10   4        2.97        0.75      3.04 o 
   1  10   4        0.05        0.38      3.10 o 
   2  10   4        0.80       -0.23      2.71 o 
   3  10   4        5.65        2.01      3.12 o 
   4  10   4        5.55        3.66      3.34 o 
  -5  11   4        7.58        9.76      3.37 o 
  -4  11   4        3.60        6.08      2.86 o 
  -3  11   4        5.50        1.13      2.78 o 
  -2  11   4       46.42       63.45      3.78 o 
  -1  11   4        0.18        0.80      3.44 o 
   0  11   4        9.53        6.26      5.92 o 
   1  11   4        2.66        1.57      3.15 o 
   2  11   4        0.88       -1.37      3.31 o 
  -3 -11   5        4.87        6.41      5.21 o 
  -2 -11   5        9.88        7.79      4.64 o 
  -1 -11   5        5.89       10.72      2.62 o 
   0 -11   5        0.03        0.64      2.40 o 
   1 -11   5        9.81       11.84      2.24 o 
   2 -11   5        4.97        3.07      2.28 o 
   3 -11   5        5.60        6.76      1.85 o 
  -5 -10   5        2.05        1.76      5.01 o 
  -4 -10   5        7.65        3.67      4.60 o 
  -3 -10   5        7.99        2.22      3.21 o 
  -2 -10   5        0.10        1.39      2.32 o 
  -1 -10   5      153.08      147.92      5.27 o 
   0 -10   5       25.35       23.71      2.35 o 
   1 -10   5        9.69        6.11      2.37 o 
   2 -10   5        0.09        0.74      1.52 o 
   3 -10   5       65.60       69.10      2.19 o 
   4 -10   5        1.25        1.28      1.21 o 
   5 -10   5       21.61       29.60      5.01 o 
  -7  -9   5        1.48       -1.67      3.41 o 
  -6  -9   5       13.81        9.59      9.21 o 
  -5  -9   5        9.32        4.08      4.70 o 
  -4  -9   5        0.02        0.68      2.45 o 
  -3  -9   5       17.56       14.43      3.23 o 
  -2  -9   5        0.79        1.43      2.08 o 
  -1  -9   5        9.24        7.31      3.30 o 
   0  -9   5        0.02       -1.04      2.02 o 
   1  -9   5       23.76       25.19      1.85 o 
   2  -9   5      101.34       91.15      2.64 o 
   3  -9   5        3.25        1.28      1.47 o 
   4  -9   5       14.04       10.38      1.43 o 
   5  -9   5       28.17       36.22      4.64 o 
   6  -9   5        4.00        4.52      4.17 o 
   7  -9   5        0.47        5.54      6.94 o 
  -8  -8   5        1.55        2.56      5.61 o 
  -7  -8   5        0.70       -1.23      3.66 o 
  -6  -8   5       25.08       31.18      4.11 o 
  -5  -8   5        0.68        0.68      2.88 o 
  -4  -8   5       23.44       27.27      2.81 o 
  -3  -8   5        4.03        6.18      2.76 o 
  -2  -8   5        8.33        5.56      2.05 o 
  -1  -8   5      158.23      127.05      3.47 o 
   0  -8   5      371.69      358.45     12.30 o 
   1  -8   5      154.43      139.58      4.81 o 
   2  -8   5      233.33      211.37      4.24 o 
   3  -8   5       79.77       81.82      2.04 o 
   4  -8   5       84.07       76.61      2.18 o 
   5  -8   5       36.19       34.82      3.80 o 
   6  -8   5       20.17       28.16      4.42 o 
   7  -8   5        2.98        7.20      4.23 o 
  -8  -7   5        0.21        3.37      3.87 o 
  -7  -7   5        6.89        7.65      3.74 o 
  -6  -7   5       19.95       19.06     13.35 o 
  -5  -7   5        4.07        6.63      3.05 o 
  -4  -7   5       74.10       60.10      9.20 o 
  -3  -7   5        6.73        7.79      2.09 o 
  -2  -7   5        4.85        9.02      3.08 o 
  -1  -7   5        0.47        3.05      1.60 o 
   0  -7   5        8.33        6.58      2.37 o 
   1  -7   5       38.34       41.67      1.90 o 
   2  -7   5      279.59      283.09      3.19 o 
   3  -7   5       81.64       86.88      1.73 o 
   4  -7   5       55.16       51.36      1.92 o 
   5  -7   5        3.82        5.87      1.38 o 
   6  -7   5       25.96       30.58      4.20 o 
   7  -7   5        2.71        6.62      3.92 o 
   8  -7   5        2.81       -0.33      6.19 o 
  -9  -6   5        2.99        2.97      2.46 o 
  -8  -6   5       69.66       81.11      5.78 o 
  -7  -6   5        3.86        4.31      4.53 o 
  -6  -6   5      141.64      131.25      6.67 o 
  -5  -6   5       40.07       39.03      2.78 o 
  -4  -6   5      173.94      166.38      3.64 o 
  -3  -6   5      640.61      624.54     20.97 o 
  -2  -6   5      209.57      213.49      3.66 o 
  -1  -6   5       21.34       22.25      2.23 o 
   0  -6   5      395.86      386.05      4.11 o 
   1  -6   5        3.69        4.70      1.05 o 
   2  -6   5       52.97       48.31      1.42 o 
   3  -6   5      241.46      238.81      2.43 o 
   4  -6   5        0.40        0.45      0.51 o 
   5  -6   5       21.63       26.63      5.64 o 
   6  -6   5       30.53       31.31      4.06 o 
   7  -6   5      112.45      132.39      5.91 o 
   8  -6   5        4.76       -0.50      3.80 o 
   9  -6   5       96.28      108.07      6.58 o 
 -10  -5   5       15.26        5.84      3.94 o 
  -9  -5   5       64.36       66.59      2.98 o 
  -8  -5   5      179.13      195.42      5.53 o 
  -7  -5   5       51.93       69.06      6.18 o 
  -6  -5   5        1.47        0.80      2.55 o 
  -5  -5   5        0.14       -0.40      1.94 o 
  -4  -5   5      186.35      176.89      3.87 o 
  -3  -5   5       37.62       39.45      2.06 o 
  -2  -5   5      171.37      162.99      3.08 o 
  -1  -5   5      582.34      575.21      5.70 o 
   0  -5   5       12.18        9.65      1.38 o 
   1  -5   5        7.33        9.97      1.09 o 
   2  -5   5        5.74        5.88      0.80 o 
   3  -5   5      275.32      270.85      2.35 o 
   4  -5   5      425.10      411.78      7.63 o 
   5  -5   5      126.50      129.82      6.77 o 
   6  -5   5      121.71      132.13      5.06 o 
   7  -5   5        2.14        8.71      3.63 o 
   8  -5   5        8.32        6.44      3.97 o 
   9  -5   5        4.89        3.63      4.19 o 
 -10  -4   5        5.05        2.76      2.32 o 
  -9  -4   5        9.81        7.07      2.49 o 
  -8  -4   5       48.17       46.23      2.88 o 
  -7  -4   5       39.30       38.23      2.91 o 
  -6  -4   5        0.06       -0.19      1.84 o 
  -5  -4   5      238.00      254.23      4.55 o 
  -4  -4   5      659.29      671.32      7.16 o 
  -3  -4   5        7.89       10.30      1.87 o 
  -2  -4   5       99.07      112.87      2.12 o 
  -1  -4   5       50.69       54.81      2.18 o 
   0  -4   5       12.16       11.31      1.50 o 
   1  -4   5       60.24       59.39      1.51 o 
   2  -4   5      207.40      193.83      1.75 o 
   3  -4   5       12.87       19.97      2.59 o 
   4  -4   5        3.03        2.94      2.58 o 
   5  -4   5        4.30        4.82      4.59 o 
   6  -4   5       38.43       46.71      5.85 o 
   7  -4   5        1.98        3.38      3.28 o 
   8  -4   5        0.36       -0.07      3.12 o 
   9  -4   5        0.08        2.14      3.93 o 
 -10  -3   5        0.13        1.15      2.50 o 
  -9  -3   5        3.43        3.83      2.15 o 
  -8  -3   5       16.77       23.42      1.89 o 
  -7  -3   5       92.55       84.66      2.58 o 
  -6  -3   5        0.12       -0.32      2.12 o 
  -5  -3   5      457.72      455.06      6.95 o 
  -4  -3   5       87.59       81.20      4.65 o 
  -3  -3   5     1564.39     1648.14     12.95 o 
  -2  -3   5       60.46       45.86      1.80 o 
  -1  -3   5     1350.40     1493.70     10.82 o 
   0  -3   5      844.51      846.24      6.51 o 
   1  -3   5     1638.47     1639.98     11.08 o 
   2  -3   5       62.96       59.59      3.59 o 
   3  -3   5        9.93       13.42      2.29 o 
   4  -3   5       94.62      101.76      3.59 o 
   5  -3   5       41.39       39.08      5.15 o 
   6  -3   5       33.51       35.43      3.57 o 
   7  -3   5       13.08       12.71      3.54 o 
   8  -3   5        0.21        0.95      5.51 o 
   9  -3   5        4.43        6.77      6.52 o 
 -11  -2   5        0.14        0.96      2.22 o 
 -10  -2   5        1.64        2.22      2.41 o 
  -9  -2   5        8.77        8.14      2.00 o 
  -8  -2   5        6.25        7.67      1.88 o 
  -7  -2   5      198.24      194.21      3.06 o 
  -6  -2   5        0.19        0.66      1.20 o 
  -5  -2   5        0.62        0.47      1.67 o 
  -4  -2   5      332.21      313.10      3.78 o 
  -3  -2   5      573.66      554.48      5.45 o 
  -2  -2   5       14.18       17.36      1.19 o 
  -1  -2   5      807.75      818.44     10.24 o 
   0  -2   5     1133.02     1137.90     11.23 o 
   1  -2   5        0.39        4.14      0.96 o 
   2  -2   5      108.99      123.54      2.18 o 
   3  -2   5      371.42      381.95      7.12 o 
   4  -2   5        0.39       -0.72      1.46 o 
   5  -2   5        5.09        3.42      2.16 o 
   6  -2   5        4.19        5.66      3.23 o 
   7  -2   5       70.05       68.41      3.62 o 
   8  -2   5        5.93        1.19      2.83 o 
   9  -2   5        8.18        2.64      3.24 o 
  10  -2   5        0.90        0.04      3.56 o 
 -11  -1   5        6.58        5.14      2.33 o 
 -10  -1   5        0.83       -0.71      1.97 o 
  -9  -1   5        1.90        2.64      1.77 o 
  -8  -1   5        4.97        7.11      1.60 o 
  -7  -1   5       76.88       77.73      2.14 o 
  -6  -1   5       91.24       91.53      2.77 o 
  -5  -1   5      217.24      199.20      4.34 o 
  -4  -1   5      183.43      206.35      4.12 o 
  -3  -1   5      216.10      207.32      3.79 o 
  -2  -1   5      787.60      716.47      8.23 o 
  -1  -1   5      234.25      207.37      3.18 o 
   0  -1   5      158.40      186.69      1.59 o 
   1  -1   5       57.84       86.28      1.10 o 
   2  -1   5      645.67      675.18      8.13 o 
   3  -1   5       50.37       57.52      1.12 o 
   4  -1   5        6.05        8.26      0.38 o 
   5  -1   5        0.36        0.72      0.25 o 
   6  -1   5        2.30        3.47      0.49 o 
   7  -1   5        3.87        4.24      0.70 o 
   8  -1   5       21.72       13.51      3.97 o 
   9  -1   5        2.20        1.00      2.65 o 
  10  -1   5        1.06        0.16      3.81 o 
 -11   0   5        0.98       -2.52      4.05 o 
 -10   0   5        6.05        7.13      2.16 o 
  -9   0   5        4.61        4.72      1.82 o 
  -8   0   5        3.02        2.40      1.77 o 
  -7   0   5       35.02       36.31      2.15 o 
  -6   0   5      173.20      178.48      4.38 o 
  -5   0   5        6.30       10.60      0.82 o 
  -4   0   5      335.88      375.18      4.01 o 
  -3   0   5       13.43       15.48      3.01 o 
  -2   0   5       23.82       23.76      0.63 o 
  -1   0   5      475.54      517.38      4.02 o 
   0   0   5      227.20      183.21      1.69 o 
   1   0   5       15.09        7.25      0.66 o 
   2   0   5     1119.20     1215.34      6.22 o 
   3   0   5      319.76      345.88      2.53 o 
   4   0   5      156.98      132.55      1.37 o 
   5   0   5        9.31       11.86      1.01 o 
   6   0   5       15.65       19.59      0.94 o 
   7   0   5       14.19       17.86      1.68 o 
   8   0   5        8.09        4.35      1.41 o 
   9   0   5        1.02       -0.33      3.69 o 
 -11   1   5        1.82        1.68      2.22 o 
 -10   1   5       19.21       15.02      1.83 o 
  -9   1   5        0.62        0.48      1.63 o 
  -8   1   5        0.55        1.95      1.31 o 
  -7   1   5        6.55        5.27      1.54 o 
  -6   1   5       75.39       78.23      1.85 o 
  -5   1   5      152.55      139.53      1.88 o 
  -4   1   5     1467.37     1376.88     14.22 o 
  -3   1   5     1024.75     1028.09     11.66 o 
  -2   1   5      178.66      185.67      3.39 o 
  -1   1   5       91.70      101.83      0.92 o 
   0   1   5        2.35        1.88      0.52 o 
   1   1   5      107.45      112.41      1.26 o 
   2   1   5      443.73      423.35      2.91 o 
   3   1   5        5.56        5.00      1.03 o 
   4   1   5      102.81       97.84      1.46 o 
   5   1   5       16.22       15.60      0.95 o 
   6   1   5       27.39       30.47      1.85 o 
   7   1   5        0.63        1.87      1.47 o 
   8   1   5       32.70       31.74      8.49 o 
   9   1   5        0.11        0.43      3.77 o 
 -11   2   5        6.73        6.19      3.85 o 
 -10   2   5       27.30       26.81      3.06 o 
  -9   2   5       25.96       37.11      2.55 o 
  -8   2   5       25.42       18.72      2.12 o 
  -7   2   5       58.32       50.03      2.33 o 
  -6   2   5        9.35       10.52      1.69 o 
  -5   2   5       10.44       10.50      3.47 o 
  -4   2   5       23.79       29.78      2.26 o 
  -3   2   5     1815.00     1954.85     20.58 o 
  -2   2   5       29.96       39.18      2.31 o 
  -1   2   5        5.82        3.64      0.61 o 
   0   2   5        5.04        8.61      0.86 o 
   1   2   5       23.04       20.95      0.97 o 
   2   2   5      731.10      773.05      8.99 o 
   3   2   5        0.01        0.18      0.93 o 
   4   2   5      151.65      159.66      3.36 o 
   5   2   5      473.82      465.42      4.16 o 
   6   2   5       15.09       12.90      1.61 o 
   7   2   5      177.81      187.68      3.05 o 
   8   2   5        0.99        0.98      1.60 o 
   9   2   5       76.45       71.54      2.98 o 
 -11   3   5       14.74        9.59      2.99 o 
 -10   3   5      162.49      140.53      5.30 o 
  -9   3   5        9.52        3.18      2.04 o 
  -8   3   5      107.46      103.14      2.96 o 
  -7   3   5       61.65       66.01      5.80 o 
  -6   3   5       37.71       39.63      1.45 o 
  -5   3   5        5.05        3.37      0.53 o 
  -4   3   5        0.82        1.88      0.78 o 
  -3   3   5      444.50      433.50      4.58 o 
  -2   3   5      527.52      522.44      6.13 o 
  -1   3   5      226.91      216.32      2.85 o 
   0   3   5      232.55      195.92      2.22 o 
   1   3   5      405.05      404.01      3.37 o 
   2   3   5       27.51       33.19      1.30 o 
   3   3   5        0.01        0.04      1.03 o 
   4   3   5       24.30       28.58      1.68 o 
   5   3   5      306.53      319.18      3.81 o 
   6   3   5      116.80      110.11      6.06 o 
   7   3   5       14.20       17.15      4.98 o 
   8   3   5        0.03       -0.18      1.62 o 
   9   3   5        0.59       -0.74      1.84 o 
 -11   4   5        3.31        1.77      2.32 o 
 -10   4   5       29.00       30.81      3.13 o 
  -9   4   5        3.04        2.74      1.98 o 
  -8   4   5        4.21        4.41      1.14 o 
  -7   4   5        1.75        0.94      1.35 o 
  -6   4   5       29.18       34.58      2.79 o 
  -5   4   5       21.14       18.62      1.21 o 
  -4   4   5       52.77       51.59      1.04 o 
  -3   4   5        4.84        6.33      1.89 o 
  -2   4   5        6.98       11.25      1.57 o 
  -1   4   5      544.68      529.38      5.34 o 
   0   4   5      240.77      248.22      3.36 o 
   1   4   5      121.31      131.74      2.09 o 
   2   4   5      150.04      149.89      2.22 o 
   3   4   5      114.49      114.68      2.62 o 
   4   4   5       28.47       27.48      1.70 o 
   5   4   5      521.28      536.07      9.49 o 
   6   4   5        1.50        1.42      1.76 o 
   7   4   5       12.74        7.75      2.19 o 
   8   4   5        3.56        1.78      2.01 o 
 -10   5   5        2.20        1.09      3.36 o 
  -9   5   5        0.60        1.06      1.53 o 
  -8   5   5       14.73       15.72      1.43 o 
  -7   5   5       28.43       29.52      1.45 o 
  -6   5   5       66.51       68.45      2.76 o 
  -5   5   5       12.22       13.51      1.49 o 
  -4   5   5      125.00      122.50      3.27 o 
  -3   5   5      308.51      324.42      5.41 o 
  -2   5   5      349.04      338.08      4.35 o 
  -1   5   5       46.73       48.97      2.15 o 
   0   5   5       32.12       32.56      2.42 o 
   1   5   5        2.53        5.56      2.08 o 
   2   5   5        3.54        4.89      1.58 o 
   3   5   5        3.35        2.66      1.46 o 
   4   5   5       65.28       74.49      2.78 o 
   5   5   5        7.99        9.58      1.85 o 
   6   5   5      133.66      133.11      3.59 o 
   7   5   5        0.11        2.83      2.06 o 
   8   5   5        0.03       -0.78      2.35 o 
 -10   6   5        0.48       -0.04      1.87 o 
  -9   6   5        1.65        1.72      1.43 o 
  -8   6   5       19.21       12.33      9.70 o 
  -7   6   5       53.72       56.36      4.80 o 
  -6   6   5      160.77      149.21      2.60 o 
  -5   6   5        1.70        1.53      1.00 o 
  -4   6   5       12.10       10.71      1.99 o 
  -3   6   5      144.25      152.60      3.41 o 
  -2   6   5       26.20       26.89      2.70 o 
  -1   6   5        5.58        6.47      2.40 o 
   0   6   5        1.53        3.64      1.93 o 
   1   6   5      185.67      202.74      4.22 o 
   2   6   5        0.04        0.52      2.13 o 
   3   6   5        7.02        7.10      1.68 o 
   4   6   5       18.26       17.06      2.57 o 
   5   6   5       18.50       25.33      2.65 o 
   6   6   5       11.18       10.62      2.30 o 
   7   6   5        2.70        4.47      2.38 o 
  -9   7   5        7.06        3.73      3.64 o 
  -8   7   5        1.00        3.10      1.58 o 
  -7   7   5        0.01       -0.67      1.44 o 
  -6   7   5        3.30        2.67      1.58 o 
  -5   7   5        6.55        6.41      2.46 o 
  -4   7   5        0.57       -0.14      1.71 o 
  -3   7   5       11.97       12.77      2.67 o 
  -2   7   5        4.99        1.64      1.95 o 
  -1   7   5       62.60       58.44      4.37 o 
   0   7   5       72.31       61.44      2.83 o 
   1   7   5       12.73        5.85      2.67 o 
   2   7   5       30.78       34.84      3.04 o 
   3   7   5       32.33       30.77      2.41 o 
   4   7   5        0.29        1.32      2.03 o 
   5   7   5       24.27       32.53      2.77 o 
   6   7   5        2.82       -0.04      1.87 o 
   7   7   5       11.72        7.51      2.92 o 
  -9   8   5        0.12       -0.01      4.41 o 
  -8   8   5        0.00       -0.04      1.63 o 
  -7   8   5        3.12        3.50      1.65 o 
  -6   8   5       11.19       15.64      1.96 o 
  -5   8   5       25.57       27.96      2.58 o 
  -4   8   5        6.15        7.14      3.68 o 
  -3   8   5        0.33        0.66      2.07 o 
  -2   8   5      135.75      138.54      7.24 o 
  -1   8   5       40.46       39.74      2.90 o 
   0   8   5       18.89       20.79      2.66 o 
   1   8   5       34.18       37.37      3.52 o 
   2   8   5       34.04       30.67      2.94 o 
   3   8   5        5.27        1.38      2.94 o 
   4   8   5        0.71       -1.26      1.99 o 
   5   8   5        0.19        1.59      2.10 o 
   6   8   5        3.68        0.75      3.00 o 
  -8   9   5        0.01        0.55      3.43 o 
  -7   9   5        1.48        1.01      1.82 o 
  -6   9   5        0.40        0.62      1.57 o 
  -5   9   5       28.42       34.90      3.57 o 
  -4   9   5        4.32        0.41      2.61 o 
  -3   9   5        0.80       -0.48      2.25 o 
  -2   9   5       62.19       66.26      4.39 o 
  -1   9   5       25.55       31.01      4.05 o 
   0   9   5        6.65        5.66      5.29 o 
   1   9   5        0.81       -0.02      2.67 o 
   2   9   5        0.95        1.29      3.10 o 
   3   9   5        1.26        0.73      3.24 o 
   4   9   5        1.02       -1.74      2.58 o 
  -6  10   5        6.59        5.51      2.22 o 
  -5  10   5        0.07        4.01      2.66 o 
  -4  10   5       21.12        0.89      3.12 o 
  -3  10   5        0.24       -0.38      2.43 o 
  -2  10   5       38.21       39.62      3.41 o 
  -1  10   5       12.59       12.45      8.77 o 
   0  10   5        6.86        4.29      3.91 o 
   1  10   5        6.04        7.52      6.89 o 
   2  10   5        0.55        0.26      3.19 o 
   3  10   5        0.12       -1.15      3.08 o 
  -4  11   5        0.85       -0.05      2.75 o 
  -3  11   5        0.56        0.49      2.77 o 
  -2  11   5        1.67        2.74      3.66 o 
  -1  11   5       32.13       39.88      4.69 o 
   0  11   5        0.05        0.57      3.07 o 
   1  11   5        1.25        1.25      3.28 o 
  -3 -11   6       33.86       49.01      4.41 o 
  -2 -11   6       69.65       65.17      3.55 o 
  -1 -11   6       46.24       46.54      3.73 o 
   0 -11   6       55.02       59.71      4.19 o 
   1 -11   6        5.21        6.71      2.11 o 
   2 -11   6       39.03       40.32      3.53 o 
   3 -11   6        0.49       -0.18      1.66 o 
  -5 -10   6        8.07        6.28      4.71 o 
  -4 -10   6        7.61        3.41      4.34 o 
  -3 -10   6       10.58        5.07      4.13 o 
  -2 -10   6        0.46       -1.91      2.31 o 
  -1 -10   6        0.08        0.67      2.48 o 
   0 -10   6        0.75        1.96      2.29 o 
   1 -10   6        1.13        2.17      1.70 o 
   2 -10   6       18.57       20.25      3.64 o 
   3 -10   6       23.37       25.70      2.22 o 
   4 -10   6        5.72        8.23      4.56 o 
   5 -10   6        0.80        0.20      4.00 o 
  -6  -9   6        0.43        2.61      3.17 o 
  -5  -9   6        0.19        0.13      2.57 o 
  -4  -9   6       15.70        5.91      5.38 o 
  -3  -9   6       26.68       33.43      2.86 o 
  -2  -9   6       73.45       80.72      3.03 o 
  -1  -9   6       58.96       48.63      2.54 o 
   0  -9   6       69.27       67.40      2.84 o 
   1  -9   6        0.16       -0.22      2.17 o 
   2  -9   6        3.93        3.32      1.63 o 
   3  -9   6       51.51       48.16      1.93 o 
   4  -9   6       21.53       23.57      6.30 o 
   5  -9   6        0.27        2.91      6.54 o 
   6  -9   6       10.42       14.90      4.68 o 
  -7  -8   6       19.77       19.12     13.00 o 
  -6  -8   6        4.43        3.23      2.99 o 
  -5  -8   6       10.02        6.24      5.61 o 
  -4  -8   6        0.09        0.37      2.19 o 
  -3  -8   6        0.08       -1.33      3.34 o 
  -2  -8   6       13.13       11.08      2.12 o 
  -1  -8   6       53.44       60.09      4.50 o 
   0  -8   6       49.37       32.06      2.03 o 
   1  -8   6       35.79       31.58      2.53 o 
   2  -8   6       38.12       31.66      2.65 o 
   3  -8   6        0.07        0.85      0.88 o 
   4  -8   6       15.81       13.28      1.66 o 
   5  -8   6        5.43        8.29      3.96 o 
   6  -8   6        7.55       11.75      4.35 o 
   7  -8   6        8.84       14.47      4.61 o 
  -8  -7   6       56.02       60.02      6.17 o 
  -7  -7   6       27.25       33.59      3.66 o 
  -6  -7   6       17.33        6.01      5.24 o 
  -5  -7   6       60.59       75.22      3.37 o 
  -4  -7   6       13.79       19.35      2.52 o 
  -3  -7   6       28.96       25.30      5.46 o 
  -2  -7   6       10.63       10.41      2.32 o 
  -1  -7   6        3.71        2.77      1.55 o 
   0  -7   6        3.49        5.39      1.42 o 
   1  -7   6       47.32       52.09      1.92 o 
   2  -7   6       89.33       82.13      1.87 o 
   3  -7   6        2.74        2.95      0.85 o 
   4  -7   6        5.14        5.77      1.20 o 
   5  -7   6       29.40       28.46      4.06 o 
   6  -7   6       13.72       10.35      6.46 o 
   7  -7   6       40.79       47.63      5.13 o 
   8  -7   6        0.55        4.92      4.58 o 
  -9  -6   6        3.68        3.06      2.60 o 
  -8  -6   6       81.93       80.75     12.23 o 
  -7  -6   6        0.94        0.08      2.43 o 
  -6  -6   6       21.68       25.66      2.88 o 
  -5  -6   6       17.25       12.94      2.53 o 
  -4  -6   6      238.95      244.19      4.26 o 
  -3  -6   6        9.79       12.05      2.38 o 
  -2  -6   6        0.78        1.95      1.87 o 
  -1  -6   6       17.16       15.48      1.56 o 
   0  -6   6        1.25        0.08      1.21 o 
   1  -6   6      344.73      330.08      3.46 o 
   2  -6   6       18.12       19.36      1.14 o 
   3  -6   6       86.89       93.18      1.53 o 
   4  -6   6        1.66        5.23      3.17 o 
   5  -6   6       76.20       74.63      4.55 o 
   6  -6   6       38.44       43.99      4.46 o 
   7  -6   6      147.10      158.83      6.63 o 
   8  -6   6       11.01        6.19      4.61 o 
 -10  -5   6       33.87       26.88      3.19 o 
  -9  -5   6        2.13        5.15      3.01 o 
  -8  -5   6       57.70       52.89      3.81 o 
  -7  -5   6       42.77       48.26      3.27 o 
  -6  -5   6        0.59        1.43      2.59 o 
  -5  -5   6      160.84      152.72      6.40 o 
  -4  -5   6      244.75      249.61      4.58 o 
  -3  -5   6      178.99      170.35      6.41 o 
  -2  -5   6       48.75       42.80      1.86 o 
  -1  -5   6      381.61      359.86      8.11 o 
   0  -5   6      345.73      340.27      3.55 o 
   1  -5   6        1.29        1.16      1.25 o 
   2  -5   6      321.32      309.17      3.02 o 
   3  -5   6       41.46       40.56      1.96 o 
   4  -5   6      728.24      738.15     13.43 o 
   5  -5   6       95.29       89.12      4.54 o 
   6  -5   6       83.01       69.60      4.64 o 
   7  -5   6       26.59       34.09      4.59 o 
   8  -5   6        6.09        4.61      4.25 o 
 -10  -4   6        1.66        1.60      2.50 o 
  -9  -4   6        7.98        5.61      2.42 o 
  -8  -4   6       12.68       14.72      2.45 o 
  -7  -4   6      189.03      183.49      6.12 o 
  -6  -4   6       40.50       40.43      2.75 o 
  -5  -4   6      190.19      180.65      3.60 o 
  -4  -4   6       67.46       79.90      3.01 o 
  -3  -4   6      267.45      244.59      3.93 o 
  -2  -4   6      441.97      431.01      4.48 o 
  -1  -4   6      125.49      112.29      2.64 o 
   0  -4   6      232.03      237.02      2.83 o 
   1  -4   6      306.18      278.09      2.62 o 
   2  -4   6       40.83       42.05      1.09 o 
   3  -4   6      103.17       98.92      3.76 o 
   4  -4   6       39.39       42.51      5.56 o 
   5  -4   6      140.83      154.77      5.03 o 
   6  -4   6        0.76        2.19      3.20 o 
   7  -4   6        2.29        4.62      3.60 o 
   8  -4   6        0.26       -0.71      3.63 o 
   9  -4   6        0.50       -0.49      3.99 o 
 -10  -3   6        1.34        1.95      2.99 o 
  -9  -3   6        6.45        7.82      1.92 o 
  -8  -3   6       22.81       22.36      2.00 o 
  -7  -3   6        4.94        5.51      2.82 o 
  -6  -3   6        1.06        1.77      1.92 o 
  -5  -3   6      161.92      156.21      3.62 o 
  -4  -3   6      115.43      114.68      2.99 o 
  -3  -3   6        2.93        2.16      1.59 o 
  -2  -3   6        5.95        7.61      1.23 o 
  -1  -3   6       77.78       84.71      1.63 o 
   0  -3   6     1662.52     1613.92     18.89 o 
   1  -3   6      398.37      384.52      3.72 o 
   2  -3   6        6.69        7.45      0.97 o 
   3  -3   6       67.15       65.43      4.70 o 
   4  -3   6      143.27      140.14      4.31 o 
   5  -3   6        3.48        1.35      2.84 o 
   6  -3   6        9.09        9.75      3.40 o 
   7  -3   6        0.31        1.19      3.28 o 
   8  -3   6        1.04        0.16      3.31 o 
   9  -3   6        5.95        8.19      7.17 o 
 -11  -2   6        0.22        0.51      2.20 o 
 -10  -2   6        8.22        3.51      2.13 o 
  -9  -2   6       23.45       23.60      3.53 o 
  -8  -2   6       33.41       28.33      3.11 o 
  -7  -2   6       95.35       98.42      2.46 o 
  -6  -2   6       36.51       36.41      2.32 o 
  -5  -2   6       95.97      101.94      2.63 o 
  -4  -2   6      187.46      172.32      2.88 o 
  -3  -2   6      753.09      742.48      6.58 o 
  -2  -2   6      853.74      854.83     10.75 o 
  -1  -2   6      164.57      166.25      3.00 o 
   0  -2   6       40.02       33.57      1.46 o 
   1  -2   6       30.52       25.22      0.66 o 
   2  -2   6      366.62      350.06      2.35 o 
   3  -2   6      477.52      466.59      7.16 o 
   4  -2   6       71.92       69.24      2.47 o 
   5  -2   6        5.32        6.96      2.06 o 
   6  -2   6       25.88       23.01      2.42 o 
   7  -2   6        3.82        2.17      2.34 o 
   8  -2   6        3.35        1.82      2.58 o 
   9  -2   6        1.62       -0.82      3.26 o 
 -11  -1   6       12.05        9.80      3.82 o 
 -10  -1   6        0.37        0.76      2.36 o 
  -9  -1   6        0.79        2.88      1.66 o 
  -8  -1   6       35.16       37.30      3.57 o 
  -7  -1   6        3.10        4.27      1.28 o 
  -6  -1   6       75.89       69.55      1.72 o 
  -5  -1   6       54.02       58.19      3.02 o 
  -4  -1   6       82.80       80.05      2.92 o 
  -3  -1   6      650.76      606.01      8.87 o 
  -2  -1   6      767.88      760.47      8.90 o 
  -1  -1   6      921.17      973.40     13.65 o 
   0  -1   6      856.03      907.90      5.56 o 
   1  -1   6       18.32       29.76      3.57 o 
   2  -1   6      268.87      272.45      2.53 o 
   3  -1   6       11.28        6.44      0.74 o 
   4  -1   6      198.09      196.08      3.34 o 
   5  -1   6        3.86        1.49      0.48 o 
   6  -1   6       67.41       61.09      7.03 o 
   7  -1   6        1.71        0.64      2.70 o 
   8  -1   6        8.74        1.49      2.59 o 
   9  -1   6        1.14        1.51      2.88 o 
 -11   0   6        2.08        4.35      3.89 o 
 -10   0   6        0.42        1.20      2.57 o 
  -9   0   6       10.12        7.83      2.15 o 
  -8   0   6        9.70       10.51      1.89 o 
  -7   0   6        2.78        3.53      1.49 o 
  -6   0   6        8.45        6.56      1.68 o 
  -5   0   6        0.84        0.78      1.13 o 
  -4   0   6      272.58      284.25      2.65 o 
  -3   0   6      150.83      180.47      1.74 o 
  -2   0   6      856.68      914.11      6.77 o 
  -1   0   6       38.58       36.31      1.00 o 
   0   0   6     1669.33     1684.16     19.30 o 
   1   0   6      612.81      615.60      3.58 o 
   2   0   6       66.41       75.28      1.16 o 
   3   0   6        0.15       -0.13      0.95 o 
   4   0   6      194.46      189.37      1.78 o 
   5   0   6      183.82      183.79      2.62 o 
   6   0   6       13.67       11.56      1.04 o 
   7   0   6       12.67       14.51      2.66 o 
   8   0   6        0.01        0.03      3.07 o 
   9   0   6        0.35       -0.12      3.71 o 
 -11   1   6        1.63        5.23      2.59 o 
 -10   1   6        1.06        0.34      1.62 o 
  -9   1   6        2.78        2.22      1.22 o 
  -8   1   6        0.42        0.32      1.21 o 
  -7   1   6        1.88        2.38      1.10 o 
  -6   1   6      144.80      143.42      2.96 o 
  -5   1   6      295.28      313.93      4.02 o 
  -4   1   6       76.41       63.31      4.09 o 
  -3   1   6      246.91      263.96      4.62 o 
  -2   1   6      128.33      135.03      4.24 o 
  -1   1   6     1517.21     1573.01     12.84 o 
   0   1   6       23.29       20.36      0.85 o 
   1   1   6      918.26      978.71      5.47 o 
   2   1   6       17.11       13.46      0.81 o 
   3   1   6       19.63       21.25      1.35 o 
   4   1   6      156.37      157.62      2.24 o 
   5   1   6       31.37       33.09      1.49 o 
   6   1   6        1.13        0.99      0.87 o 
   7   1   6       16.68       17.06      4.28 o 
   8   1   6       12.90        9.27      3.10 o 
   9   1   6       15.77        0.03      3.84 o 
 -11   2   6        0.06        0.90      2.77 o 
 -10   2   6        5.95       10.56      2.50 o 
  -9   2   6       13.07       12.57      2.38 o 
  -8   2   6       42.56       40.86      2.43 o 
  -7   2   6        1.75        1.61      2.27 o 
  -6   2   6       15.35       16.55      2.25 o 
  -5   2   6      179.60      166.52      4.25 o 
  -4   2   6       14.35       18.18      3.66 o 
  -3   2   6       68.53       63.25      2.66 o 
  -2   2   6      426.73      434.80      4.05 o 
  -1   2   6       20.02       14.35      1.15 o 
   0   2   6       39.75       37.81      1.20 o 
   1   2   6      164.14      162.94      3.03 o 
   2   2   6       55.79       54.07      1.43 o 
   3   2   6        6.36        5.23      1.17 o 
   4   2   6      318.46      324.06      3.23 o 
   5   2   6      108.75      125.70      3.34 o 
   6   2   6      191.88      183.15      3.25 o 
   7   2   6       47.05       41.47      1.97 o 
   8   2   6       17.70       16.27      5.87 o 
   9   2   6        0.17       -0.01      6.06 o 
 -11   3   6        3.32        1.39      2.99 o 
 -10   3   6      127.94      134.01      4.62 o 
  -9   3   6        3.52        1.15      2.47 o 
  -8   3   6       76.74       84.58      3.44 o 
  -7   3   6       75.50       77.67      5.05 o 
  -6   3   6      118.04      112.62      3.99 o 
  -5   3   6       14.27       10.32      3.97 o 
  -4   3   6      240.85      242.29      4.93 o 
  -3   3   6      146.74      139.36      1.94 o 
  -2   3   6      401.27      403.69      3.40 o 
  -1   3   6        1.48        1.39      0.76 o 
   0   3   6        1.60       -0.29      0.82 o 
   1   3   6      275.86      296.23      3.05 o 
   2   3   6       56.49       57.58      2.47 o 
   3   3   6      382.17      374.79      3.85 o 
   4   3   6      136.05      138.43      2.31 o 
   5   3   6       13.21       15.00      1.57 o 
   6   3   6        3.89        4.37      1.44 o 
   7   3   6       48.51       46.33      2.19 o 
   8   3   6        3.62        1.61      1.74 o 
 -10   4   6       11.04       13.55      2.66 o 
  -9   4   6       20.59       19.88      3.46 o 
  -8   4   6       12.84       18.72      2.78 o 
  -7   4   6        4.09        1.29      2.58 o 
  -6   4   6       14.81       16.18      0.71 o 
  -5   4   6      102.43      112.76      5.11 o 
  -4   4   6        3.72        5.60      0.73 o 
  -3   4   6        5.80        4.61      1.68 o 
  -2   4   6      380.71      391.72      7.85 o 
  -1   4   6      172.95      184.22      2.35 o 
   0   4   6        4.91        5.49      1.34 o 
   1   4   6       42.20       45.11      1.69 o 
   2   4   6       59.74       61.91      1.74 o 
   3   4   6       19.60       21.94      1.72 o 
   4   4   6      115.68      123.82      2.67 o 
   5   4   6       15.85       20.41      1.78 o 
   6   4   6        0.10        0.57      1.85 o 
   7   4   6        0.08       -0.90      1.53 o 
   8   4   6        0.52        0.16      1.76 o 
 -10   5   6        5.46        4.19      4.17 o 
  -9   5   6        7.90        3.46      3.52 o 
  -8   5   6        1.63        0.61      1.37 o 
  -7   5   6        1.50        0.27      1.16 o 
  -6   5   6      235.77      232.97      4.53 o 
  -5   5   6      259.27      234.80      8.94 o 
  -4   5   6       17.23       20.07      2.50 o 
  -3   5   6      334.18      308.94      9.42 o 
  -2   5   6       74.81       73.24      3.02 o 
  -1   5   6       26.41       33.85      2.58 o 
   0   5   6        5.72        6.97      2.25 o 
   1   5   6       57.31       58.65      2.22 o 
   2   5   6       17.74       15.43      1.60 o 
   3   5   6       79.72       82.72      2.48 o 
   4   5   6       30.79       35.72      2.53 o 
   5   5   6        4.90        2.59      1.94 o 
   6   5   6        4.90        2.95      1.78 o 
   7   5   6        0.06        0.96      2.10 o 
 -10   6   6        3.36        2.06      3.93 o 
  -9   6   6        3.03        1.68      2.26 o 
  -8   6   6       41.26       38.72      5.63 o 
  -7   6   6       39.24       39.73      2.09 o 
  -6   6   6        0.65        0.37      1.41 o 
  -5   6   6      173.19      174.50      4.70 o 
  -4   6   6       20.18       27.79      2.35 o 
  -3   6   6       84.88       89.52      3.47 o 
  -2   6   6      199.66      202.22      3.84 o 
  -1   6   6       21.09       27.19      2.35 o 
   0   6   6       84.72       90.92      2.97 o 
   1   6   6        5.56        3.51      1.89 o 
   2   6   6        5.28        3.30      2.02 o 
   3   6   6        0.06        0.62      1.52 o 
   4   6   6        3.39        4.05      2.08 o 
   5   6   6       35.71       40.97      2.61 o 
   6   6   6        2.74        0.84      1.82 o 
   7   6   6        2.58        0.90      2.16 o 
  -9   7   6        6.56       -0.01      2.97 o 
  -8   7   6        5.12        0.07      2.92 o 
  -7   7   6       22.91       19.95     11.40 o 
  -6   7   6       21.36       21.57      1.52 o 
  -5   7   6        0.16        1.15      3.31 o 
  -4   7   6        0.63        1.02      2.08 o 
  -3   7   6       86.30       86.86      3.09 o 
  -2   7   6       82.13       87.11      4.99 o 
  -1   7   6        3.31        0.57      2.02 o 
   0   7   6        0.56        3.03      2.24 o 
   1   7   6       11.60       11.18      2.41 o 
   2   7   6        0.11        0.49      1.83 o 
   3   7   6        0.05        0.21      1.82 o 
   4   7   6       10.57        8.20      3.30 o 
   5   7   6        9.75        4.09      4.05 o 
   6   7   6       11.62        2.90      3.37 o 
  -8   8   6        1.36       -0.01      4.69 o 
  -7   8   6        1.35        2.84      2.09 o 
  -6   8   6        1.03        0.00      1.14 o 
  -5   8   6       14.34       -0.10      2.44 o 
  -4   8   6       18.22       13.13     10.07 o 
  -3   8   6        0.25       -0.15      1.99 o 
  -2   8   6        0.21       -0.92      2.23 o 
  -1   8   6       82.00       78.95      3.93 o 
   0   8   6       24.33       20.25      3.32 o 
   1   8   6        5.45        4.07      3.43 o 
   2   8   6        2.33        0.11      1.68 o 
   3   8   6        1.75        0.99      1.93 o 
   4   8   6        0.52        0.79      2.01 o 
   5   8   6        0.82        1.27      2.54 o 
  -7   9   6        4.85        5.57      4.02 o 
  -6   9   6        1.18       -0.14      1.25 o 
  -5   9   6        2.10       -0.71      2.43 o 
  -4   9   6        2.04        0.35      2.85 o 
  -3   9   6       30.81       23.91     15.44 o 
  -2   9   6       43.47       54.49      3.38 o 
  -1   9   6        1.07        2.04      3.11 o 
   0   9   6        0.02       -0.88      2.64 o 
   1   9   6       15.54        5.92      7.03 o 
   2   9   6        9.26        8.44      7.26 o 
   3   9   6        0.21        0.18      2.26 o 
   4   9   6        0.06        0.11      2.08 o 
  -6  10   6        4.48        5.91      1.91 o 
  -5  10   6        7.94       -0.03      2.86 o 
  -4  10   6        0.12       -0.24      3.04 o 
  -3  10   6       11.46       -0.11      3.08 o 
  -2  10   6       21.59        0.74      3.37 o 
  -1  10   6        0.97        0.51      2.79 o 
   0  10   6        1.33       -0.36      2.79 o 
   1  10   6        2.00        2.15      3.13 o 
   2  10   6        1.19        0.57      3.00 o 
  -2  11   6        0.35       -0.44      2.91 o 
  -1  11   6        4.08        2.95      3.34 o 
  -2 -11   7        4.61        6.28      2.80 o 
  -1 -11   7       14.46       19.53      4.37 o 
   0 -11   7        0.00        2.49      3.49 o 
   1 -11   7       10.34        7.72      2.50 o 
   2 -11   7       16.38       15.99      4.72 o 
  -5 -10   7        0.42        1.29      3.65 o 
  -4 -10   7       12.67        7.62      6.80 o 
  -3 -10   7        8.89        6.10      4.73 o 
  -2 -10   7       36.08       41.42      4.97 o 
  -1 -10   7       56.98       66.30      4.41 o 
   0 -10   7        2.03        0.63      2.92 o 
   1 -10   7       44.15       47.96      4.07 o 
   2 -10   7        8.12        6.33      1.98 o 
   3 -10   7       13.08        7.95      3.24 o 
   4 -10   7        1.44       -0.22      6.41 o 
  -6  -9   7        6.83        3.92      5.25 o 
  -5  -9   7        0.00       -0.24      2.90 o 
  -4  -9   7        0.36        0.48      2.95 o 
  -3  -9   7       42.11       55.38      3.08 o 
  -2  -9   7        0.74       -0.11      1.85 o 
  -1  -9   7       30.96       24.83      2.69 o 
   0  -9   7       30.42       25.41      2.41 o 
   1  -9   7       59.18       63.16      4.33 o 
   2  -9   7        2.31        2.41      1.29 o 
   3  -9   7       81.81       84.44      2.00 o 
   4  -9   7       15.32       29.12      4.72 o 
   5  -9   7        5.15        4.85      4.41 o 
  -7  -8   7        0.05        0.76      3.56 o 
  -6  -8   7        0.60        0.29      2.86 o 
  -5  -8   7       35.89       31.92     12.82 o 
  -4  -8   7        2.25        0.66      2.28 o 
  -3  -8   7       78.35       80.40      3.66 o 
  -2  -8   7        5.89        2.91      2.33 o 
  -1  -8   7      172.21      179.28      3.77 o 
   0  -8   7       72.02       56.47      2.47 o 
   1  -8   7       10.78       11.01      1.43 o 
   2  -8   7       13.14       10.31      1.21 o 
   3  -8   7       31.48       31.08      3.31 o 
   4  -8   7        0.01       -1.09      3.47 o 
   5  -8   7       20.37       29.40      4.48 o 
   6  -8   7        0.85        2.02      6.72 o 
  -8  -7   7        6.31        8.31      3.57 o 
  -7  -7   7        7.29        4.19      5.19 o 
  -6  -7   7       69.82       85.15      6.08 o 
  -5  -7   7       46.23       50.92      6.75 o 
  -4  -7   7        2.11        8.94      2.95 o 
  -3  -7   7      266.00      243.07      5.11 o 
  -2  -7   7      119.71      120.64      3.15 o 
  -1  -7   7       59.26       55.51      2.13 o 
   0  -7   7      323.07      295.72      3.73 o 
   1  -7   7       78.61       89.07      1.94 o 
   2  -7   7        0.97        0.79      0.86 o 
   3  -7   7        1.86        1.65      0.73 o 
   4  -7   7        0.43        1.35      3.44 o 
   5  -7   7        6.16        6.32      3.89 o 
   6  -7   7       13.56       16.81      4.53 o 
   7  -7   7        1.44        2.82      4.25 o 
  -9  -6   7        7.66        6.76      3.84 o 
  -8  -6   7        1.93        3.73      3.98 o 
  -7  -6   7       60.84       53.59      3.72 o 
  -6  -6   7        1.27        0.91      2.94 o 
  -5  -6   7       38.22       40.85      4.48 o 
  -4  -6   7      102.68      105.33      3.31 o 
  -3  -6   7        3.23        3.25      2.90 o 
  -2  -6   7        4.65        5.96      2.06 o 
  -1  -6   7        9.97        9.15      2.43 o 
   0  -6   7      178.10      180.13      2.96 o 
   1  -6   7       97.12       90.31      1.97 o 
   2  -6   7        5.42        3.75      0.87 o 
   3  -6   7       57.69       60.10      1.79 o 
   4  -6   7       77.61       82.74      4.58 o 
   5  -6   7        7.11        9.73      6.15 o 
   6  -6   7        0.94        2.14      5.96 o 
   7  -6   7        6.75       10.74      4.61 o 
   8  -6   7        2.41        2.27      7.20 o 
  -9  -5   7        6.11        8.08      2.53 o 
  -8  -5   7        0.12        0.58      3.03 o 
  -7  -5   7        2.85        4.19      3.24 o 
  -6  -5   7       23.21       26.16      2.73 o 
  -5  -5   7       97.46       99.92      4.65 o 
  -4  -5   7       39.42       46.46      2.95 o 
  -3  -5   7       70.03       71.26      2.40 o 
  -2  -5   7      243.36      229.91      3.52 o 
  -1  -5   7      124.52      108.02      2.50 o 
   0  -5   7       23.06       22.32      3.26 o 
   1  -5   7       33.99       29.51      1.38 o 
   2  -5   7        1.59        2.77      1.32 o 
   3  -5   7      753.41      781.20     11.87 o 
   4  -5   7      157.32      151.50      5.32 o 
   5  -5   7      284.56      300.68      7.37 o 
   6  -5   7        0.50       -0.35      3.37 o 
   7  -5   7       85.69      101.40      5.83 o 
   8  -5   7       19.71       20.07      5.13 o 
 -10  -4   7        2.99        1.37      3.91 o 
  -9  -4   7        0.03       -0.16      1.75 o 
  -8  -4   7        4.96        8.81      2.01 o 
  -7  -4   7        8.92        9.38      2.66 o 
  -6  -4   7      127.15      132.82      4.69 o 
  -5  -4   7       27.67       24.73      2.84 o 
  -4  -4   7       21.41       22.02      2.53 o 
  -3  -4   7      786.06      758.36      7.73 o 
  -2  -4   7      105.53      101.95      2.51 o 
  -1  -4   7        4.85        2.94      1.13 o 
   0  -4   7      776.71      754.24      6.47 o 
   1  -4   7        9.03        7.74      0.98 o 
   2  -4   7      665.59      619.77      5.72 o 
   3  -4   7      810.93      801.13     11.62 o 
   4  -4   7      436.73      438.81      8.36 o 
   5  -4   7       65.23       56.97      4.09 o 
   6  -4   7       20.28       22.19      4.05 o 
   7  -4   7        1.00        0.04      3.20 o 
   8  -4   7        5.15        4.25      4.23 o 
 -10  -3   7        8.48        5.09      3.74 o 
  -9  -3   7       20.27       22.92      2.37 o 
  -8  -3   7        2.31        3.28      2.46 o 
  -7  -3   7        0.22        0.66      2.12 o 
  -6  -3   7       43.49       51.50      2.69 o 
  -5  -3   7        6.86        4.89      1.96 o 
  -4  -3   7      765.54      763.05      7.87 o 
  -3  -3   7      301.44      287.19      3.68 o 
  -2  -3   7        1.59        1.99      1.18 o 
  -1  -3   7      111.29      103.87      2.61 o 
   0  -3   7       33.44       21.85      1.59 o 
   1  -3   7      151.82      148.29      2.49 o 
   2  -3   7       94.36       88.19      1.13 o 
   3  -3   7       38.30       41.94      3.24 o 
   4  -3   7      441.58      429.53      7.95 o 
   5  -3   7       54.14       51.81      3.90 o 
   6  -3   7        0.86        4.49      3.37 o 
   7  -3   7       13.59       18.48      4.26 o 
   8  -3   7        0.12        0.33      3.76 o 
 -10  -2   7        1.34        0.56      2.04 o 
  -9  -2   7       89.87       84.97      3.48 o 
  -8  -2   7       22.33       21.25      1.87 o 
  -7  -2   7      217.33      214.49      4.27 o 
  -6  -2   7       37.13       41.73      3.54 o 
  -5  -2   7      192.16      188.77      4.84 o 
  -4  -2   7        0.03       -0.69      2.09 o 
  -3  -2   7       98.77      111.91      3.21 o 
  -2  -2   7        2.60        1.54      1.58 o 
  -1  -2   7      600.92      622.77      5.59 o 
   0  -2   7        2.47        3.84      0.88 o 
   1  -2   7      881.80      922.15      5.94 o 
   2  -2   7      466.13      458.42      3.22 o 
   3  -2   7        3.58        5.89      3.89 o 
   4  -2   7      171.14      169.77      6.89 o 
   5  -2   7       38.52       38.40      2.58 o 
   6  -2   7        0.45        2.35      2.19 o 
   7  -2   7        6.06        5.25      5.59 o 
   8  -2   7        5.04        4.77      4.44 o 
   9  -2   7        9.04        4.79      6.31 o 
 -11  -1   7        0.90       -0.03      3.47 o 
 -10  -1   7        7.67        5.11      2.94 o 
  -9  -1   7        2.72        4.13      2.24 o 
  -8  -1   7        1.54        1.06      1.26 o 
  -7  -1   7        2.58        1.84      1.12 o 
  -6  -1   7       30.40       29.79      2.29 o 
  -5  -1   7        4.07        3.14      2.38 o 
  -4  -1   7       12.67       10.12      2.30 o 
  -3  -1   7      680.93      651.11      8.55 o 
  -2  -1   7      608.08      573.43      5.33 o 
  -1  -1   7        2.62        4.29      0.86 o 
   0  -1   7       15.47       17.09      0.80 o 
   1  -1   7        0.18        0.92      0.75 o 
   2  -1   7       12.75       13.84      1.03 o 
   3  -1   7       34.09       33.05      0.86 o 
   4  -1   7      323.76      340.62      2.82 o 
   5  -1   7       45.70       32.93      2.60 o 
   6  -1   7        0.09        0.41      2.15 o 
   7  -1   7       39.64       40.14      3.14 o 
   8  -1   7        2.17       -0.02      2.26 o 
   9  -1   7        0.97        0.55      3.53 o 
 -11   0   7        0.23        3.82      2.73 o 
 -10   0   7        0.00        0.34      2.27 o 
  -9   0   7        4.34        4.21      2.50 o 
  -8   0   7       18.87       24.19      1.60 o 
  -7   0   7       64.22       57.57      1.92 o 
  -6   0   7        5.85        6.23      1.73 o 
  -5   0   7       45.03       47.14      1.06 o 
  -4   0   7       48.48       40.35      2.69 o 
  -3   0   7       28.95       39.53      1.47 o 
  -2   0   7       91.65      116.30      2.56 o 
  -1   0   7      105.59       70.89      1.50 o 
   0   0   7        5.96       13.63      1.42 o 
   1   0   7        3.71        3.54      1.05 o 
   2   0   7       46.22       49.32      1.86 o 
   3   0   7       60.93       69.16      1.17 o 
   4   0   7        1.14        1.38      0.70 o 
   5   0   7       38.47       30.67      1.03 o 
   6   0   7        9.29        9.49      0.78 o 
   7   0   7        3.05        0.83      0.50 o 
   8   0   7        9.46       -0.55      3.84 o 
   9   0   7        0.72       -0.32      6.59 o 
 -11   1   7        0.09        1.38      4.11 o 
 -10   1   7        0.91        0.59      2.77 o 
  -9   1   7       11.23        7.52      2.08 o 
  -8   1   7        0.09        0.23      0.98 o 
  -7   1   7       69.25       66.63      2.69 o 
  -6   1   7       41.50       42.63      2.31 o 
  -5   1   7        0.97        3.00      2.65 o 
  -4   1   7      288.06      292.09      5.48 o 
  -3   1   7      554.28      545.77      7.73 o 
  -2   1   7        0.07        3.40      0.68 o 
  -1   1   7        0.06        0.17      0.51 o 
   0   1   7      227.67      269.69      2.24 o 
   1   1   7       27.84       21.82      1.04 o 
   2   1   7        1.75        2.88      0.75 o 
   3   1   7        9.19        6.46      0.86 o 
   4   1   7       73.79       72.57      1.33 o 
   5   1   7      246.09      258.42      2.65 o 
   6   1   7        0.00        0.41      0.99 o 
   7   1   7        0.16        0.49      0.86 o 
   8   1   7        4.84        0.16      3.77 o 
 -11   2   7        5.82        6.28      3.25 o 
 -10   2   7        9.99        8.46      4.23 o 
  -9   2   7        0.02        1.51      2.56 o 
  -8   2   7        0.38        0.50      2.23 o 
  -7   2   7        0.41       -1.13      2.97 o 
  -6   2   7      108.78      113.57      3.00 o 
  -5   2   7       73.75       75.08      3.54 o 
  -4   2   7       62.19       65.64      3.13 o 
  -3   2   7      335.32      331.70      5.73 o 
  -2   2   7        8.13        7.86      0.77 o 
  -1   2   7       12.61       15.79      1.14 o 
   0   2   7      542.81      529.99      4.06 o 
   1   2   7        2.47        3.93      1.07 o 
   2   2   7       69.21       70.39      1.86 o 
   3   2   7        2.25        0.45      0.95 o 
   4   2   7       66.71       73.10      4.65 o 
   5   2   7       38.41       38.08      1.48 o 
   6   2   7       23.84       27.14      1.43 o 
   7   2   7        0.29        2.24      2.22 o 
   8   2   7        0.99        1.64      1.72 o 
 -11   3   7        0.02       -2.61      2.61 o 
 -10   3   7       23.30       20.33      3.51 o 
  -9   3   7        1.65        2.33      2.70 o 
  -8   3   7        9.11        8.16      2.74 o 
  -7   3   7       26.21       28.36      2.36 o 
  -6   3   7       31.45       29.82      3.23 o 
  -5   3   7       82.51       84.14      3.76 o 
  -4   3   7       24.52       26.18      4.41 o 
  -3   3   7      173.71      164.71      6.75 o 
  -2   3   7      135.46      138.94      1.95 o 
  -1   3   7       41.93       42.08      1.85 o 
   0   3   7      146.98      165.52      2.26 o 
   1   3   7      217.12      204.42      2.86 o 
   2   3   7      251.67      249.61      3.38 o 
   3   3   7      397.56      399.41      5.12 o 
   4   3   7        1.63        0.87      1.39 o 
   5   3   7       90.29       84.34      2.72 o 
   6   3   7       10.84        9.81      2.16 o 
   7   3   7       17.02       16.04      1.91 o 
   8   3   7        2.93        2.31      1.79 o 
 -10   4   7        5.52        0.99      2.46 o 
  -9   4   7       51.64       68.43      5.32 o 
  -8   4   7        2.48        2.06      2.54 o 
  -7   4   7        0.41       -1.30      2.75 o 
  -6   4   7       89.02       82.34      3.99 o 
  -5   4   7       15.92       13.62      2.99 o 
  -4   4   7        7.65        4.60      4.85 o 
  -3   4   7      821.75      817.01      8.21 o 
  -2   4   7      241.70      244.75      2.80 o 
  -1   4   7       58.32       55.05      1.54 o 
   0   4   7      116.72      119.94      2.03 o 
   1   4   7       19.29       23.17      1.70 o 
   2   4   7      107.87       99.62      2.16 o 
   3   4   7       92.67       97.97      2.81 o 
   4   4   7       64.84       65.40      2.25 o 
   5   4   7        1.00        2.19      1.67 o 
   6   4   7       14.32       11.23      1.76 o 
   7   4   7        0.17       -0.16      1.54 o 
 -10   5   7       10.89        7.05      6.48 o 
  -9   5   7       24.42       27.55      2.96 o 
  -8   5   7       16.51        0.12      4.68 o 
  -7   5   7       11.69       13.45      3.44 o 
  -6   5   7        0.02        0.18      0.40 o 
  -5   5   7        0.01        0.38      0.64 o 
  -4   5   7       71.06       67.56      3.24 o 
  -3   5   7       10.21       14.00      2.72 o 
  -2   5   7      337.47      353.15     12.99 o 
  -1   5   7       17.16       17.39      1.43 o 
   0   5   7      131.31      130.33      2.30 o 
   1   5   7        3.03        3.46      1.91 o 
   2   5   7        5.99        5.32      1.57 o 
   3   5   7      135.07      141.24      2.73 o 
   4   5   7        0.64        0.35      1.64 o 
   5   5   7       17.80       18.62      2.64 o 
   6   5   7        5.04        7.18      2.06 o 
   7   5   7        0.08        0.59      1.88 o 
  -9   6   7       14.22       10.83      7.89 o 
  -8   6   7        0.03       -0.53      3.15 o 
  -7   6   7        6.81        3.23      1.09 o 
  -6   6   7        1.82       -0.02      0.63 o 
  -5   6   7       12.41       16.79      2.34 o 
  -4   6   7      137.26      131.51      3.55 o 
  -3   6   7       27.68       25.79      2.98 o 
  -2   6   7      172.14      188.17      4.51 o 
  -1   6   7       36.06       40.36      3.09 o 
   0   6   7        0.20       -0.17      1.29 o 
   1   6   7       26.56       28.32      2.21 o 
   2   6   7        5.45        6.29      1.90 o 
   3   6   7        1.50       -0.05      1.69 o 
   4   6   7       36.43       34.41      2.86 o 
   5   6   7       12.68        5.87      4.99 o 
   6   6   7        5.33        1.92      1.94 o 
  -9   7   7       17.33       -0.04      3.37 o 
  -8   7   7       35.69       42.03      4.61 o 
  -7   7   7        0.62        0.32      3.15 o 
  -6   7   7        0.02        0.22      1.51 o 
  -5   7   7        0.42        0.09      2.00 o 
  -4   7   7        1.02        1.11      2.67 o 
  -3   7   7       15.78       17.58      3.22 o 
  -2   7   7      239.26      244.75     11.27 o 
  -1   7   7        9.68       10.65      4.17 o 
   0   7   7        0.39        0.82      1.65 o 
   1   7   7       55.15       56.79      2.30 o 
   2   7   7       15.36       16.70      2.32 o 
   3   7   7        2.42        3.41      2.20 o 
   4   7   7        6.86        3.98      3.14 o 
   5   7   7       10.09        3.51      3.29 o 
  -8   8   7        0.10        0.01      3.22 o 
  -6   8   7        6.74        1.22      1.66 o 
  -5   8   7        1.08        0.69      2.75 o 
  -4   8   7        1.43       -0.12      2.16 o 
  -3   8   7        6.07       -0.03      2.15 o 
  -2   8   7        1.34       -0.61      2.73 o 
  -1   8   7        0.37        0.84      2.93 o 
   0   8   7        7.81        3.73      3.54 o 
   1   8   7        6.81        5.93      2.36 o 
   2   8   7        0.96        0.85      3.06 o 
   3   8   7        0.99        0.57      2.19 o 
   4   8   7        3.68        3.09      2.26 o 
  -7   9   7        2.36        3.41      4.17 o 
  -6   9   7        0.01        0.67      2.59 o 
  -5   9   7        6.07        0.86      3.14 o 
  -4   9   7       13.41        0.38      2.62 o 
  -3   9   7       22.34        1.07      2.76 o 
  -2   9   7       18.00        0.74      3.29 o 
  -1   9   7       90.90       99.97      4.93 o 
   0   9   7        2.33        2.78      2.90 o 
   1   9   7        0.92        0.68      1.99 o 
   2   9   7        0.22        0.30      2.15 o 
   3   9   7        0.06        0.69      2.20 o 
  -5  10   7        5.18        0.72      3.31 o 
  -4  10   7        0.30        0.28      2.71 o 
  -3  10   7        7.87       -0.25      3.23 o 
  -2  10   7        1.18       -0.19      2.71 o 
  -1  10   7       21.09        8.49     10.20 o 
   0  10   7        0.71        1.03      3.07 o 
   1  10   7        5.74        3.68      2.44 o 
  -4 -10   8       16.34        7.99      6.49 o 
  -3 -10   8       18.33       13.63     10.68 o 
  -2 -10   8       20.58       25.91      3.99 o 
  -1 -10   8        5.64        5.68      2.84 o 
   0 -10   8       22.73       27.73      2.56 o 
   1 -10   8       33.15       38.78      2.20 o 
   2 -10   8        0.01       -0.53      2.17 o 
   3 -10   8       12.25       18.18      5.08 o 
  -6  -9   8        0.02       -0.60      3.09 o 
  -5  -9   8        1.18        1.45      2.88 o 
  -4  -9   8       16.80       -0.46      4.05 o 
  -3  -9   8        9.24       12.61      9.52 o 
  -2  -9   8       21.12        9.75      7.22 o 
  -1  -9   8       16.68       13.99      2.17 o 
   0  -9   8       13.40       15.87      2.23 o 
   1  -9   8       13.49        9.42      1.90 o 
   2  -9   8       29.05       32.63      1.84 o 
   3  -9   8       17.54       23.14      4.69 o 
   4  -9   8        3.41        3.80      4.36 o 
   5  -9   8       19.59       18.69      8.22 o 
  -7  -8   8        0.38        1.65      3.24 o 
  -6  -8   8        0.65       -0.53      2.76 o 
  -5  -8   8        0.96        1.84      2.65 o 
  -4  -8   8        7.44        6.32      5.14 o 
  -3  -8   8        4.89        4.08      2.74 o 
  -2  -8   8       40.50       38.18      2.94 o 
  -1  -8   8       25.92       26.01      2.45 o 
   0  -8   8        4.12        2.62      1.79 o 
   1  -8   8        0.02        1.33      1.46 o 
   2  -8   8       29.27       30.58      1.37 o 
   3  -8   8       37.73       40.07      2.00 o 
   4  -8   8        3.66        6.06      4.07 o 
   5  -8   8        3.54        4.89      4.29 o 
   6  -8   8        0.30        3.35      4.55 o 
  -8  -7   8        0.40        0.58      4.08 o 
  -7  -7   8       18.90       19.60     14.13 o 
  -6  -7   8       14.75        6.65      6.76 o 
  -5  -7   8        5.65        3.02      3.14 o 
  -4  -7   8       19.49       19.41      2.58 o 
  -3  -7   8       38.63       44.20      4.06 o 
  -2  -7   8        0.44        0.11      1.50 o 
  -1  -7   8       52.12       53.07      2.44 o 
   0  -7   8       41.55       50.34      1.84 o 
   1  -7   8       25.84       24.29      1.66 o 
   2  -7   8       16.24       14.77      0.97 o 
   3  -7   8       87.85       92.08      1.95 o 
   4  -7   8       59.73       62.13      4.90 o 
   5  -7   8        0.45       -0.75      3.70 o 
   6  -7   8        1.10       -0.19      3.67 o 
  -9  -6   8        0.23        1.43      2.85 o 
  -8  -6   8        2.41        2.23      3.19 o 
  -7  -6   8        1.01        1.13      2.79 o 
  -6  -6   8        0.04        1.78      2.54 o 
  -5  -6   8       31.10       28.99      2.79 o 
  -4  -6   8      178.78      173.48      3.79 o 
  -3  -6   8      144.90      143.42      8.23 o 
  -2  -6   8       25.44       19.93      2.16 o 
  -1  -6   8       78.02       74.08      2.10 o 
   0  -6   8       38.10       39.38      1.87 o 
   1  -6   8      134.81      127.42      3.22 o 
   2  -6   8       38.05       45.64      2.04 o 
   3  -6   8        5.38        7.17      0.46 o 
   4  -6   8       66.05       67.02      4.67 o 
   5  -6   8        2.03        0.91      3.50 o 
   6  -6   8        1.11        2.36      3.83 o 
   7  -6   8        1.98        3.10      4.39 o 
  -9  -5   8        1.27        1.17      2.23 o 
  -8  -5   8        9.48       12.48      3.87 o 
  -7  -5   8        4.05        1.18      2.56 o 
  -6  -5   8        1.75        2.88      2.90 o 
  -5  -5   8        0.23       -1.42      2.43 o 
  -4  -5   8      138.41      122.04      5.92 o 
  -3  -5   8       42.20       44.67      3.35 o 
  -2  -5   8        0.78        1.37      1.71 o 
  -1  -5   8      399.60      381.56      4.29 o 
   0  -5   8       88.22       86.36      1.85 o 
   1  -5   8      976.04      966.56      8.32 o 
   2  -5   8        0.74        1.29      0.77 o 
   3  -5   8      106.15      102.30      6.68 o 
   4  -5   8      219.66      207.24      8.37 o 
   5  -5   8      128.98      124.93      5.44 o 
   6  -5   8        8.04        6.92      4.17 o 
   7  -5   8        8.17        6.19      7.05 o 
 -10  -4   8        0.96       -0.72      3.14 o 
  -9  -4   8        2.75        3.50      2.43 o 
  -8  -4   8        2.70        4.33      2.80 o 
  -7  -4   8       14.35       14.75      2.79 o 
  -6  -4   8        1.08        1.25      2.19 o 
  -5  -4   8       77.36       82.86      3.39 o 
  -4  -4   8      113.66      110.84      3.35 o 
  -3  -4   8      360.23      342.39      4.78 o 
  -2  -4   8        3.70        2.02      1.35 o 
  -1  -4   8       17.28       16.56      1.97 o 
   0  -4   8       91.43       82.48      2.39 o 
   1  -4   8      266.12      267.64      3.15 o 
   2  -4   8      703.59      695.21      8.19 o 
   3  -4   8       56.72       50.11      5.73 o 
   4  -4   8       39.99       56.77      6.15 o 
   5  -4   8       21.88       12.31      6.09 o 
   7  -4   8       24.77       44.41      7.82 o 
   8  -4   8        2.83        1.97      4.39 o 
 -10  -3   8        0.40       -0.63      2.74 o 
  -9  -3   8       15.06       13.62      3.90 o 
  -8  -3   8       16.12       24.82      4.95 o 
  -7  -3   8       75.44       78.43      7.09 o 
  -6  -3   8       10.28        7.80      3.35 o 
  -5  -3   8      425.61      425.68      9.61 o 
  -4  -3   8       23.35       25.69      2.91 o 
  -3  -3   8        4.89        3.21      2.17 o 
  -2  -3   8       63.01       52.81      2.55 o 
  -1  -3   8      207.33      208.10      3.85 o 
   0  -3   8       21.88       21.36      2.22 o 
   1  -3   8      116.37      127.40      1.51 o 
   2  -3   8       98.83       93.22      1.11 o 
   3  -3   8      173.00      176.06      6.72 o 
   4  -3   8      148.38      145.21      7.16 o 
   5  -3   8        0.34       -1.18      5.05 o 
   6  -3   8        0.00        2.99      5.66 o 
   7  -3   8        0.88       -2.33      4.00 o 
   8  -3   8        3.55        3.14      4.43 o 
 -10  -2   8        2.06       -0.55      1.78 o 
  -9  -2   8        0.70        0.95      2.55 o 
  -8  -2   8        0.10       -0.52      1.37 o 
  -7  -2   8       61.14       53.09      1.93 o 
  -6  -2   8       18.10       20.21      5.47 o 
  -5  -2   8       81.56       84.51      3.86 o 
  -4  -2   8       13.48       10.60      4.10 o 
  -3  -2   8       13.98       17.68      2.35 o 
  -2  -2   8      348.47      337.79      5.40 o 
  -1  -2   8       18.43       20.86      1.21 o 
   0  -2   8       41.34       39.04      1.46 o 
   1  -2   8      260.64      267.98      2.44 o 
   2  -2   8       29.79       28.78      1.13 o 
   3  -2   8      121.04      105.74      1.72 o 
   4  -2   8       60.12       55.99      3.92 o 
   5  -2   8      226.39      228.05      6.27 o 
   6  -2   8        9.95        8.69      3.08 o 
   7  -2   8        0.62        2.16      2.69 o 
   8  -2   8       65.63       70.34      5.82 o 
 -10  -1   8        0.04        2.26      3.92 o 
  -9  -1   8       52.71       54.93      2.11 o 
  -8  -1   8       10.94        0.42      5.01 o 
  -7  -1   8       50.98       47.04      1.52 o 
  -6  -1   8       18.83       16.02      1.48 o 
  -5  -1   8        1.93        4.05      4.23 o 
  -4  -1   8      371.69      365.20      6.42 o 
  -3  -1   8      358.63      359.69      3.51 o 
  -2  -1   8       28.61       31.39      1.60 o 
  -1  -1   8       25.44       31.56      1.21 o 
   0  -1   8      522.02      536.67      6.96 o 
   1  -1   8       81.15       70.99      1.55 o 
   2  -1   8        1.07        2.15      1.11 o 
   3  -1   8        9.06       14.39      1.19 o 
   4  -1   8       71.61       72.74      2.61 o 
   5  -1   8      135.22      125.05      3.61 o 
   6  -1   8        0.62       -1.07      2.79 o 
   7  -1   8        0.45       -0.04      2.26 o 
   8  -1   8       27.78       35.18     21.74 o 
 -11   0   8        4.35        6.84      3.02 o 
 -10   0   8        0.75       -0.82      2.49 o 
  -9   0   8        0.77        0.76      1.04 o 
  -8   0   8        9.82       11.59      5.36 o 
  -7   0   8       58.49       55.73      4.09 o 
  -6   0   8        4.41        1.36      0.55 o 
  -5   0   8        1.65        3.45      2.69 o 
  -4   0   8       94.84       88.89      1.74 o 
  -3   0   8      259.00      263.74      2.63 o 
  -2   0   8      224.22      230.29      2.51 o 
  -1   0   8      209.36      212.66      2.80 o 
   0   0   8        0.85        1.27      0.95 o 
   1   0   8        0.05        0.71      1.08 o 
   2   0   8      156.06      152.40      3.48 o 
   3   0   8       23.74       22.60      0.97 o 
   4   0   8      152.81      142.53      4.00 o 
   5   0   8       22.54       22.72      0.84 o 
   6   0   8       92.25       71.64      2.86 o 
   7   0   8        0.48       -0.76      2.56 o 
   8   0   8        6.88        5.89      7.23 o 
 -11   1   8        0.15        0.52      2.98 o 
 -10   1   8        0.05        0.67      3.01 o 
  -9   1   8        0.88        1.67      2.77 o 
  -8   1   8       13.32       19.26      5.02 o 
  -7   1   8       23.82       28.64      7.45 o 
  -6   1   8      302.52      300.39     12.68 o 
  -5   1   8      153.03      144.95      3.67 o 
  -4   1   8       60.35       75.95      4.94 o 
  -3   1   8      313.37      303.67      5.60 o 
  -2   1   8      756.76      771.73      6.39 o 
  -1   1   8      148.91      152.30      4.13 o 
   0   1   8        2.25        2.68      0.79 o 
   1   1   8        2.06        2.81      0.95 o 
   2   1   8        6.05        4.30      1.20 o 
   3   1   8       18.67       23.06      1.53 o 
   4   1   8        6.92        7.58      1.06 o 
   5   1   8       59.66       63.61      1.75 o 
   6   1   8        7.24        4.97      0.96 o 
   7   1   8        5.50        4.58      6.43 o 
   8   1   8        0.65       -0.85      4.17 o 
 -10   2   8        9.04        6.76      8.10 o 
  -9   2   8        2.63        3.28      2.46 o 
  -8   2   8       13.85        9.06      8.26 o 
  -7   2   8       92.31      114.21      4.26 o 
  -6   2   8        3.84        3.41      1.99 o 
  -5   2   8      240.87      258.67      7.84 o 
  -4   2   8       23.86       21.57      2.87 o 
  -3   2   8       52.44       47.57      3.04 o 
  -2   2   8        5.48        6.58      0.97 o 
  -1   2   8       17.54       20.95      1.08 o 
   0   2   8      125.29      111.73      3.56 o 
   1   2   8      209.03      213.39      3.41 o 
   2   2   8        5.23        7.52      1.43 o 
   3   2   8        4.10        3.34      1.18 o 
   4   2   8        3.99        2.67      1.27 o 
   5   2   8        1.80        2.04      1.28 o 
   6   2   8        0.72        0.71      1.31 o 
   7   2   8        1.35        0.92      1.41 o 
   8   2   8        0.20        2.43      4.52 o 
 -10   3   8        4.26        7.85      3.36 o 
  -9   3   8        2.98        1.09      2.39 o 
  -8   3   8        5.50        2.53      3.30 o 
  -7   3   8       15.98       13.16      2.37 o 
  -6   3   8       23.40       31.33      5.34 o 
  -5   3   8      163.59      168.78      5.04 o 
  -4   3   8      113.85      118.59      4.25 o 
  -3   3   8       14.87       14.81      4.49 o 
  -2   3   8       41.64       47.91      1.12 o 
  -1   3   8        2.87        7.27      1.42 o 
   0   3   8       79.79       88.12      2.57 o 
   1   3   8       49.94       46.00      1.78 o 
   2   3   8      171.18      176.81      2.57 o 
   3   3   8      117.15      120.42      2.24 o 
   4   3   8       48.35       42.79      1.94 o 
   5   3   8       16.45       15.75      2.81 o 
   6   3   8        0.18        0.16      1.30 o 
   7   3   8        1.23        0.71      1.38 o 
 -10   4   8        7.44       12.61      3.50 o 
  -9   4   8        6.88        8.09      4.74 o 
  -8   4   8        4.83        2.28      2.82 o 
  -7   4   8        2.28        1.14      4.94 o 
  -6   4   8        4.26        1.79      2.92 o 
  -5   4   8       15.67       12.76      5.14 o 
  -4   4   8       56.90       53.34      3.87 o 
  -3   4   8      198.13      203.00      8.31 o 
  -2   4   8      890.00      902.81     13.17 o 
  -1   4   8      106.37      108.12      2.27 o 
   0   4   8      134.49      132.80      2.56 o 
   1   4   8      861.38      873.86     11.39 o 
   2   4   8      164.20      169.25      2.74 o 
   3   4   8       91.09       93.59      3.18 o 
   4   4   8       19.40       23.79      2.07 o 
   5   4   8        1.87        0.26      1.65 o 
   6   4   8        0.78        0.89      1.77 o 
   7   4   8        1.78        2.14      2.41 o 
 -10   5   8        0.51       -1.22      2.61 o 
  -9   5   8        0.55        1.63      2.56 o 
  -8   5   8        6.43        0.12      5.00 o 
  -7   5   8       19.23        2.06      3.48 o 
  -6   5   8        1.94        3.61      3.25 o 
  -5   5   8        0.16       -0.12      2.79 o 
  -4   5   8      117.72      122.53      6.23 o 
  -3   5   8        6.05        4.38      0.87 o 
  -2   5   8      373.78      373.26      6.74 o 
  -1   5   8        4.17        7.20      1.42 o 
   0   5   8        0.01        0.34      1.24 o 
   1   5   8       38.78       37.69      2.68 o 
   2   5   8        0.20        0.39      1.51 o 
   3   5   8        0.93        1.90      1.74 o 
   4   5   8        0.31        1.26      2.19 o 
   5   5   8       14.13       21.87      2.23 o 
   6   5   8        0.59        0.60      1.73 o 
  -9   6   8        8.32        4.59      3.66 o 
  -8   6   8        6.50       -1.07      3.64 o 
  -7   6   8        1.21       -0.40      3.22 o 
  -6   6   8        0.07        0.29      5.01 o 
  -5   6   8      100.31       90.77      6.84 o 
  -4   6   8       21.50       24.49      1.20 o 
  -3   6   8      124.71      118.85      2.36 o 
  -2   6   8        1.68        3.39      1.86 o 
  -1   6   8      307.75      328.03      7.58 o 
   0   6   8        2.62        1.59      1.99 o 
   1   6   8       14.45       12.26      1.79 o 
   2   6   8       54.57       56.98      2.96 o 
   3   6   8        5.30        3.18      2.02 o 
   4   6   8        0.72        0.80      2.29 o 
   5   6   8       11.11       14.12      5.68 o 
   6   6   8       18.41       19.20      6.68 o 
  -8   7   8        2.33        0.35      3.60 o 
  -7   7   8       15.78        0.82      3.77 o 
  -6   7   8       11.41        0.03      3.21 o 
  -5   7   8        4.30       -0.13      2.21 o 
  -4   7   8       14.54        0.51      2.37 o 
  -3   7   8        0.00        1.73      2.85 o 
  -2   7   8       47.07       43.23      2.55 o 
  -1   7   8      137.91      145.45      2.84 o 
   0   7   8        1.06        1.20      1.90 o 
   1   7   8       18.84       22.39      6.35 o 
   2   7   8       21.14       22.06      2.22 o 
   3   7   8       49.62       58.23      2.96 o 
   4   7   8        3.77        2.84      2.42 o 
   5   7   8        3.48        0.40      2.34 o 
  -7   8   8        2.97        0.66      6.28 o 
  -6   8   8        6.87       -0.36      3.76 o 
  -5   8   8        9.87        0.35      2.54 o 
  -4   8   8        1.28        0.14      2.35 o 
  -3   8   8        0.75       -0.44      2.87 o 
  -2   8   8       23.82       28.61      3.09 o 
  -1   8   8        1.45       -0.22      1.59 o 
   0   8   8        9.98        7.50      3.84 o 
   1   8   8        6.97        8.62      3.44 o 
   2   8   8        0.56        0.20      2.06 o 
   3   8   8        6.40        6.82      2.36 o 
   4   8   8       15.51        6.09      6.18 o 
  -6   9   8       13.03        0.40      2.86 o 
  -5   9   8        0.11       -0.31      3.23 o 
  -4   9   8       13.25       -0.29      3.27 o 
  -3   9   8        5.32        0.81      4.48 o 
  -2   9   8       10.06        0.45      2.74 o 
  -1   9   8       15.61        0.06      1.72 o 
   0   9   8        0.42       -0.69      1.92 o 
   1   9   8        1.41        0.76      2.44 o 
   2   9   8        9.74        8.36      3.70 o 
  -3  10   8        0.13       -0.52      4.74 o 
  -2  10   8        0.00        0.64      3.01 o 
  -1  10   8        5.50        0.00      2.79 o 
  -3 -10   9       21.40       16.63     11.95 o 
  -2 -10   9        4.17        1.32      2.35 o 
  -1 -10   9       31.28       32.62      2.87 o 
   0 -10   9       52.27       52.00      2.58 o 
   1 -10   9        1.48        0.27      2.46 o 
   2 -10   9       11.05       10.52      4.94 o 
  -5  -9   9       11.11        8.13      6.00 o 
  -4  -9   9       74.56       87.64      4.90 o 
  -3  -9   9       17.56       14.85      9.90 o 
  -2  -9   9       13.92        6.73      5.95 o 
  -1  -9   9        3.33        5.62      1.99 o 
   0  -9   9       11.29        7.75      2.22 o 
   1  -9   9       24.42       29.94      2.17 o 
   2  -9   9       51.07       46.76      4.65 o 
   3  -9   9       10.54       11.92      4.87 o 
   4  -9   9        1.92        4.87      4.59 o 
  -6  -8   9        6.85        2.29      3.06 o 
  -5  -8   9        4.03        4.98      4.00 o 
  -4  -8   9        3.56       -0.06      2.11 o 
  -3  -8   9       53.56       57.03      3.53 o 
  -2  -8   9       25.46       31.60      2.85 o 
  -1  -8   9       90.82       86.08      3.04 o 
   0  -8   9        2.08        0.94      1.44 o 
   1  -8   9       98.31       99.55      2.55 o 
   2  -8   9       13.05       12.45      1.11 o 
   3  -8   9       10.63       14.99      4.41 o 
   4  -8   9        2.64        3.97      4.38 o 
   5  -8   9       15.77        9.79      4.84 o 
  -7  -7   9        3.63        1.26      3.05 o 
  -6  -7   9       14.14       13.13      9.92 o 
  -5  -7   9       39.68       39.03      3.14 o 
  -4  -7   9       28.80        8.67      8.01 o 
  -3  -7   9      120.87      125.62      3.36 o 
  -2  -7   9       38.32       28.36      2.58 o 
  -1  -7   9       18.58       20.46      2.20 o 
   0  -7   9      138.40      118.39      2.77 o 
   1  -7   9        0.10       -0.08      0.93 o 
   2  -7   9        4.21        3.40      1.67 o 
   3  -7   9      137.79      150.04      5.96 o 
   4  -7   9       90.34       99.10      5.66 o 
   5  -7   9        2.54        3.40      4.13 o 
   6  -7   9        8.51        5.72      4.71 o 
  -8  -6   9       57.95       72.84      4.39 o 
  -7  -6   9       21.58       13.20     11.64 o 
  -6  -6   9       37.32       38.83      3.82 o 
  -5  -6   9      146.06      144.85      4.53 o 
  -4  -6   9        1.44        1.84      2.48 o 
  -3  -6   9        4.61        5.99      2.35 o 
  -2  -6   9       50.81       51.56      2.44 o 
  -1  -6   9       34.41       46.76      2.72 o 
   0  -6   9        0.95        1.19      1.37 o 
   1  -6   9       29.26       35.91      2.19 o 
   2  -6   9       12.53       15.68      1.60 o 
   3  -6   9        1.18        1.67      3.24 o 
   4  -6   9        9.74       16.01      6.45 o 
   5  -6   9        7.55       10.98      6.82 o 
   6  -6   9        0.41        2.82      4.17 o 
  -9  -5   9        6.22        5.45      2.56 o 
  -8  -5   9        5.87        2.84      4.77 o 
  -7  -5   9        0.45        1.84      3.17 o 
  -6  -5   9        9.04       10.63     10.12 o 
  -5  -5   9        0.05        2.37      2.64 o 
  -4  -5   9       44.40       43.31      2.99 o 
  -3  -5   9      141.09      138.72      3.52 o 
  -2  -5   9       18.27       20.75      1.77 o 
  -1  -5   9       63.92       57.17      2.72 o 
   0  -5   9        0.28        0.52      1.20 o 
   1  -5   9      171.91      167.40      2.64 o 
   2  -5   9       91.32       84.91      3.29 o 
   3  -5   9       59.13       68.15      4.23 o 
   4  -5   9        4.50        6.81      3.57 o 
   5  -5   9       30.73       25.40      4.39 o 
   6  -5   9        0.91       -0.45      3.83 o 
   7  -5   9        0.07        1.71      4.45 o 
  -9  -4   9        0.45       -0.87      2.05 o 
  -8  -4   9       10.83       14.41      4.64 o 
  -7  -4   9        0.01       -0.06      3.18 o 
  -6  -4   9        1.97       -1.15      3.24 o 
  -5  -4   9       40.10       46.90      3.82 o 
  -4  -4   9       76.29       77.62      5.78 o 
  -3  -4   9      325.95      324.52      7.89 o 
  -2  -4   9        7.32        5.20      3.66 o 
  -1  -4   9      828.82      811.11     10.46 o 
   0  -4   9       24.10       26.33      2.43 o 
   1  -4   9      551.60      525.27      4.23 o 
   2  -4   9        2.31        3.60      0.85 o 
   3  -4   9      145.16      150.07      5.03 o 
   4  -4   9      100.89      114.70      4.94 o 
   5  -4   9       13.54       15.79      4.09 o 
   6  -4   9       13.11       17.94      4.52 o 
   7  -4   9        0.57        2.86      4.35 o 
 -10  -3   9        0.13        0.42      4.33 o 
  -9  -3   9        2.24        2.31      1.89 o 
  -8  -3   9        0.66        1.01      2.55 o 
  -7  -3   9        0.16       -1.57      3.35 o 
  -6  -3   9       68.92       67.06      4.23 o 
  -5  -3   9       20.04       14.56      3.30 o 
  -4  -3   9      256.70      263.39      5.81 o 
  -3  -3   9        2.37        1.53      2.33 o 
  -2  -3   9     1061.26     1002.89     13.72 o 
  -1  -3   9       84.27       78.22      2.72 o 
   0  -3   9      271.02      255.43      2.53 o 
   1  -3   9      220.82      213.25      2.30 o 
   2  -3   9      112.63      105.07      1.38 o 
   3  -3   9      103.20       99.98      4.13 o 
   4  -3   9       67.95       80.27      4.36 o 
   5  -3   9        1.95        3.83      3.58 o 
   6  -3   9        0.18       -2.49      3.74 o 
   7  -3   9        0.38        1.04      6.49 o 
 -10  -2   9        0.00        0.01      3.74 o 
  -9  -2   9        2.63        1.43      1.52 o 
  -8  -2   9        2.60        0.63      1.38 o 
  -7  -2   9        1.93        2.19      1.21 o 
  -6  -2   9      287.08      289.01      6.82 o 
  -5  -2   9       98.83       99.54      4.26 o 
  -4  -2   9       30.80       32.12      3.17 o 
  -3  -2   9       75.23       68.15      3.11 o 
  -2  -2   9       47.94       36.78      3.48 o 
  -1  -2   9       34.89       37.51      1.21 o 
   0  -2   9      116.92      116.78      1.77 o 
   1  -2   9       48.80       49.02      1.36 o 
   2  -2   9      151.07      152.17      1.70 o 
   3  -2   9        1.02        0.40      0.53 o 
   4  -2   9        0.38       -0.83      2.82 o 
   5  -2   9       91.51       99.91      5.08 o 
   6  -2   9       39.18       40.46      4.52 o 
   7  -2   9        9.79       11.99      7.17 o 
 -10  -1   9       12.69       16.97      4.84 o 
  -9  -1   9       26.44        1.66      4.00 o 
  -8  -1   9        2.19        1.73      0.98 o 
  -7  -1   9        2.63        1.77      0.83 o 
  -6  -1   9        3.77        2.04      1.10 o 
  -5  -1   9       31.45       27.85      3.25 o 
  -4  -1   9      314.79      314.86      3.55 o 
  -3  -1   9       21.57       20.21      1.01 o 
  -2  -1   9       20.93       20.48      1.41 o 
  -1  -1   9      377.43      357.45      3.31 o 
   0  -1   9      304.77      306.77      3.11 o 
   1  -1   9       43.78       44.49      2.21 o 
   2  -1   9       89.29       87.80      1.51 o 
   3  -1   9       41.49       44.87      1.53 o 
   4  -1   9       79.13       71.28      1.12 o 
   5  -1   9        8.24        9.98      2.47 o 
   6  -1   9       25.56       28.02      2.99 o 
   7  -1   9        1.82        2.03      3.37 o 
   8  -1   9        4.07        1.83      4.45 o 
 -10   0   9        1.74        2.34      2.81 o 
  -9   0   9        2.13        0.05      2.22 o 
  -8   0   9       27.67       34.50      2.94 o 
  -7   0   9        4.11        3.25      2.63 o 
  -6   0   9        9.79        9.99      2.22 o 
  -5   0   9       52.79       51.14      2.64 o 
  -4   0   9        5.91        7.84      2.19 o 
  -3   0   9       62.15       64.36      1.95 o 
  -2   0   9       73.25       76.35      1.56 o 
  -1   0   9       13.89       16.96      1.51 o 
   0   0   9        0.05        2.26      1.27 o 
   1   0   9       26.23       24.60      1.19 o 
   2   0   9       48.69       59.58      1.72 o 
   3   0   9        0.56       -0.08      0.87 o 
   4   0   9       23.24       26.69      1.59 o 
   5   0   9        1.77       -0.55      1.19 o 
   6   0   9        4.03        3.50      2.58 o 
   7   0   9        2.49        2.83      2.83 o 
 -10   1   9        0.06        0.47      2.59 o 
  -9   1   9        0.59        0.86      2.43 o 
  -8   1   9        0.97        0.20      2.17 o 
  -7   1   9        9.26        5.30      2.30 o 
  -6   1   9       35.89       35.26      2.99 o 
  -5   1   9       84.62       89.44      4.20 o 
  -4   1   9       25.60       28.44      2.15 o 
  -3   1   9      381.56      369.85      6.62 o 
  -2   1   9      637.24      609.12      5.36 o 
  -1   1   9        6.67       11.57      2.25 o 
   0   1   9        5.05        5.44      1.08 o 
   1   1   9       75.65       74.45      1.44 o 
   2   1   9       13.19       13.61      1.41 o 
   3   1   9        3.47        2.83      0.96 o 
   4   1   9       48.59       57.10      1.89 o 
   5   1   9       11.18        7.47      1.58 o 
   6   1   9        5.28        3.58      0.93 o 
   7   1   9        0.21       -1.54      3.92 o 
 -10   2   9        4.63        3.38      2.88 o 
  -9   2   9       36.45       42.92      3.31 o 
  -8   2   9        0.01       -0.90      2.31 o 
  -7   2   9        7.22        5.12      2.31 o 
  -6   2   9       23.85       28.79      3.05 o 
  -5   2   9       11.67       11.98      3.12 o 
  -4   2   9       40.87       47.06      5.17 o 
  -3   2   9      247.74      227.07      7.09 o 
  -2   2   9      229.88      227.61      6.83 o 
  -1   2   9      114.81      107.99      2.89 o 
   0   2   9       15.66       13.11      1.41 o 
   1   2   9       31.00       26.77      1.52 o 
   2   2   9        6.40        8.57      1.50 o 
   3   2   9        9.12        9.68      1.41 o 
   4   2   9        0.56        0.58      1.10 o 
   5   2   9       17.91        8.74      4.35 o 
   6   2   9        0.27        0.28      1.07 o 
   7   2   9        0.76       -1.57      4.15 o 
 -10   3   9        1.60       -0.04      2.32 o 
  -9   3   9       23.74       19.93     13.96 o 
  -8   3   9        1.33        1.14      2.41 o 
  -7   3   9        0.01       -1.65      2.72 o 
  -6   3   9       46.17       57.21      4.16 o 
  -5   3   9       61.04       61.40      3.92 o 
  -4   3   9        5.16        4.75      2.92 o 
  -3   3   9       29.57       23.48      3.35 o 
  -2   3   9      209.50      218.38      3.92 o 
  -1   3   9       19.16       20.16      1.60 o 
   0   3   9      125.91      117.77      2.87 o 
   1   3   9        0.43        1.15      1.35 o 
   2   3   9       62.97       60.69      1.83 o 
   3   3   9        1.95        0.72      1.25 o 
   4   3   9        1.03        1.52      1.38 o 
   5   3   9       12.33        8.86      4.52 o 
   6   3   9       10.65       17.01      1.64 o 
   7   3   9        0.18        0.02      1.80 o 
 -10   4   9        0.68        1.40      3.33 o 
  -9   4   9        2.82        2.01      3.33 o 
  -8   4   9        2.61        0.70      3.90 o 
  -7   4   9        0.02       -1.54      3.38 o 
  -6   4   9        7.31        6.98      3.46 o 
  -5   4   9       14.15       12.84      5.61 o 
  -4   4   9        1.13        0.96      2.89 o 
  -3   4   9       89.36       83.97      5.14 o 
  -2   4   9      166.71      152.31      4.33 o 
  -1   4   9      868.18      908.57      7.43 o 
   0   4   9       74.00       82.92      2.24 o 
   1   4   9       83.47       78.08      2.61 o 
   2   4   9       20.24       21.92      1.69 o 
   3   4   9        1.97        1.87      1.94 o 
   4   4   9        1.29        2.77      1.64 o 
   5   4   9        0.29        0.26      1.42 o 
   6   4   9        2.03        1.00      1.86 o 
  -9   5   9        2.94        0.18      3.00 o 
  -8   5   9       30.37       44.39      3.28 o 
  -7   5   9       26.15       29.74      4.36 o 
  -6   5   9       23.31       32.55      4.12 o 
  -5   5   9       39.29       49.78      4.43 o 
  -4   5   9       14.74       10.03      2.99 o 
  -3   5   9        0.19        0.99      1.13 o 
  -2   5   9        1.34        1.09      1.08 o 
  -1   5   9      122.34      123.40      4.87 o 
   0   5   9       34.13       28.74      2.09 o 
   1   5   9        0.47        1.43      1.45 o 
   2   5   9       10.59       11.08      1.96 o 
   3   5   9        1.10        1.95      1.93 o 
   4   5   9        0.03        0.73      1.82 o 
   5   5   9        1.22        1.82      2.07 o 
   6   5   9       12.50       14.13      2.41 o 
  -9   6   9        3.15       -0.35      2.69 o 
  -8   6   9        0.22        1.83      4.05 o 
  -7   6   9        1.26       -0.13      3.34 o 
  -6   6   9       27.14        0.65      5.83 o 
  -5   6   9        1.20        0.19      3.25 o 
  -4   6   9       38.05       33.44      3.09 o 
  -3   6   9       28.22       34.55      3.49 o 
  -2   6   9        0.97        0.78      1.60 o 
  -1   6   9        7.77        9.24      1.98 o 
   0   6   9        6.10        5.58      1.93 o 
   1   6   9        1.64        2.93      1.87 o 
   2   6   9        0.91        2.66      2.01 o 
   3   6   9        3.78        1.20      1.78 o 
   4   6   9        7.97        7.68      5.08 o 
   5   6   9       11.71        3.63      3.33 o 
  -8   7   9        2.63       -0.14      3.74 o 
  -7   7   9       10.52       -0.98      4.05 o 
  -6   7   9       20.41       29.12      4.64 o 
  -5   7   9       17.87        0.08      2.46 o 
  -4   7   9        1.72        1.06      1.06 o 
  -3   7   9        4.86       -0.03      1.24 o 
  -2   7   9        7.81        0.09      1.65 o 
  -1   7   9       11.20        0.35      1.90 o 
   0   7   9        4.72        1.51      1.71 o 
   1   7   9        1.58        0.64      2.79 o 
   2   7   9       10.00       10.20      3.33 o 
   3   7   9       34.51       39.25      2.61 o 
   4   7   9        4.69        1.47      2.40 o 
  -7   8   9        2.06       -1.32      4.33 o 
  -6   8   9        1.32       -0.04      3.61 o 
  -5   8   9        1.76        0.08      2.50 o 
  -4   8   9       22.84       20.32      6.70 o 
  -3   8   9        2.25        0.24      1.94 o 
  -2   8   9        2.54        0.15      1.99 o 
  -1   8   9        1.90        0.08      1.52 o 
   0   8   9        0.80        0.75      2.20 o 
   1   8   9        0.71        0.81      2.17 o 
   2   8   9       36.96       44.41      3.17 o 
   3   8   9        9.29        2.34      2.57 o 
  -5   9   9        6.19        0.20      2.87 o 
  -4   9   9        0.01        0.24      2.79 o 
  -3   9   9        3.23       -0.23      1.69 o 
  -2   9   9        2.75       -0.04      1.65 o 
  -1   9   9        7.39        0.04      1.73 o 
   0   9   9        1.55        0.20      1.94 o 
   1   9   9        0.17       -0.53      2.89 o 
  -1 -10  10       12.32       22.77      2.61 o 
  -4  -9  10        7.03        5.54      5.03 o 
  -3  -9  10        7.26        5.65      4.98 o 
  -2  -9  10       15.52       24.24      2.62 o 
  -1  -9  10       26.90       36.00      3.75 o 
   0  -9  10        1.96        1.22      1.67 o 
   1  -9  10       35.77       39.30      4.49 o 
   2  -9  10        8.27        9.82      7.34 o 
   3  -9  10       29.23       49.12      8.67 o 
  -6  -8  10        0.73       -0.60      3.52 o 
  -5  -8  10       18.45        0.57      3.21 o 
  -4  -8  10       19.90        9.97      9.53 o 
  -3  -8  10       60.57       67.10      3.75 o 
  -2  -8  10        0.00        1.50      2.29 o 
  -1  -8  10       48.44       37.92      2.60 o 
   0  -8  10        1.61        2.20      2.44 o 
   1  -8  10       82.38       89.42      3.25 o 
   2  -8  10        8.19       12.68      4.30 o 
   3  -8  10      127.90      148.31      6.97 o 
   4  -8  10       49.53       60.63      5.82 o 
  -7  -7  10        0.44        1.70      5.02 o 
  -6  -7  10        0.10       -0.90      2.70 o 
  -5  -7  10        0.59        1.55      2.51 o 
  -4  -7  10       18.75       24.06      3.19 o 
  -3  -7  10       31.92       37.28      2.61 o 
  -2  -7  10       25.92       23.98      2.21 o 
  -1  -7  10       20.19       20.18      3.48 o 
   0  -7  10        4.69        4.71      2.00 o 
   1  -7  10        2.64        1.64      1.97 o 
   2  -7  10        5.72        8.98      3.74 o 
   3  -7  10       14.92       26.16      4.48 o 
   4  -7  10       57.43       65.29      5.57 o 
   5  -7  10        1.44        2.40      4.48 o 
  -8  -6  10       26.12        7.94     10.07 o 
  -7  -6  10        1.54        0.81      2.81 o 
  -6  -6  10        1.99       -0.06      2.32 o 
  -5  -6  10        2.86        1.83      2.39 o 
  -4  -6  10        3.35        4.55      2.24 o 
  -3  -6  10       10.32       11.16      2.13 o 
  -2  -6  10       56.86       61.50      2.34 o 
  -1  -6  10       54.59       50.64      2.84 o 
   0  -6  10       14.52       15.86      2.64 o 
   1  -6  10        4.10        4.74      1.34 o 
   2  -6  10        9.33        6.10      0.85 o 
   3  -6  10        0.70        3.97      3.60 o 
   4  -6  10       84.40       95.45      5.57 o 
   5  -6  10        8.59       13.53      4.59 o 
   6  -6  10        1.97       -1.93      4.52 o 
  -8  -5  10        1.66       -0.27      6.79 o 
  -7  -5  10        1.66        5.05      4.28 o 
  -6  -5  10       50.80       57.48      4.87 o 
  -5  -5  10        3.03        7.13      3.51 o 
  -4  -5  10       35.07       36.07      3.64 o 
  -3  -5  10       42.87       45.93      3.35 o 
  -2  -5  10        7.32        8.75      2.39 o 
  -1  -5  10      123.51      121.69      4.84 o 
   0  -5  10        8.08       11.70      3.36 o 
   1  -5  10       44.89       46.38      1.26 o 
   2  -5  10       13.77       12.13      0.80 o 
   3  -5  10       42.69       46.44      4.06 o 
   4  -5  10        0.65       -0.69      3.35 o 
   5  -5  10       30.90       25.37      7.41 o 
   6  -5  10        4.44        2.09      6.85 o 
  -9  -4  10        0.29        1.55      2.22 o 
  -8  -4  10        3.97        4.32      7.14 o 
  -7  -4  10        1.20       -1.47      3.73 o 
  -6  -4  10      110.99      110.14      5.27 o 
  -5  -4  10       34.97       43.15      5.98 o 
  -4  -4  10        0.84        2.09      2.75 o 
  -3  -4  10       30.50       26.22      3.01 o 
  -2  -4  10       55.44       54.60      3.04 o 
  -1  -4  10      472.96      436.06      5.87 o 
   0  -4  10       29.07       25.58      1.79 o 
   1  -4  10      105.02      102.16      1.97 o 
   2  -4  10       10.62       16.07      1.01 o 
   3  -4  10        0.34        3.80      4.91 o 
   4  -4  10        4.68        0.07      4.65 o 
   5  -4  10       43.47       53.22      7.24 o 
   6  -4  10        4.43        3.61      4.25 o 
  -9  -3  10        0.83        2.42      4.55 o 
  -8  -3  10        0.60        3.17      2.29 o 
  -7  -3  10       11.80        7.41      3.94 o 
  -6  -3  10      115.95      117.51      7.59 o 
  -5  -3  10        0.14        0.13      2.63 o 
  -4  -3  10      606.04      575.42      9.52 o 
  -3  -3  10       15.89       18.87      4.66 o 
  -2  -3  10        5.82        5.60      2.24 o 
  -1  -3  10      286.64      272.98      3.07 o 
   0  -3  10       70.75       69.62      1.93 o 
   1  -3  10       24.31       24.28      1.42 o 
   2  -3  10       27.76       29.61      0.82 o 
   3  -3  10        3.55        1.32      2.82 o 
   5  -3  10        0.50        2.07      3.63 o 
   6  -3  10        2.90        4.58      4.13 o 
   7  -3  10        2.06        5.31      4.51 o 
 -10  -2  10        0.16        1.60      7.44 o 
  -9  -2  10        0.00        0.37      3.86 o 
  -8  -2  10        2.23        2.32      1.86 o 
  -7  -2  10       37.96       39.19      1.59 o 
  -6  -2  10       36.44       40.10      4.13 o 
  -5  -2  10        6.77        8.19      3.17 o 
  -4  -2  10       18.33       22.17      3.14 o 
  -3  -2  10      296.46      291.35      3.65 o 
  -2  -2  10      205.06      210.14      3.51 o 
  -1  -2  10       96.27       89.05      1.84 o 
   0  -2  10        0.58        1.40      0.91 o 
   1  -2  10      207.20      185.62      2.13 o 
   2  -2  10      152.09      157.04      2.69 o 
   3  -2  10      122.29      118.71      1.37 o 
   4  -2  10        1.33        5.64      5.18 o 
   5  -2  10       20.42       19.57      3.96 o 
   6  -2  10        8.54       13.04      4.33 o 
   7  -2  10        0.35       -1.01      4.15 o 
 -10  -1  10        0.58        1.53      3.54 o 
  -9  -1  10        8.73       -0.27      3.79 o 
  -8  -1  10        3.01        0.27      3.40 o 
  -7  -1  10        5.97        6.47      2.27 o 
  -6  -1  10        1.74        1.98      0.89 o 
  -5  -1  10       91.19       94.23      2.59 o 
  -4  -1  10       19.19       20.92      0.97 o 
  -3  -1  10      472.87      468.58      4.21 o 
  -2  -1  10      253.28      246.66      3.00 o 
  -1  -1  10      125.03      124.01      2.62 o 
   0  -1  10       30.12       32.46      1.39 o 
   1  -1  10       62.01       63.91      1.56 o 
   2  -1  10       48.57       35.36      1.37 o 
   3  -1  10       91.18       85.48      2.04 o 
   4  -1  10       45.42       34.93      1.26 o 
   5  -1  10        0.33       -0.16      2.40 o 
   6  -1  10       15.29        8.23      2.90 o 
   7  -1  10        0.03        0.01      3.42 o 
 -10   0  10       11.39       12.84      8.65 o 
  -9   0  10       25.11       31.62      3.37 o 
  -8   0  10        1.46        0.13      2.28 o 
  -7   0  10        0.06        0.36      2.16 o 
  -6   0  10        7.65        8.70      2.79 o 
  -5   0  10       63.86       71.71      2.82 o 
  -4   0  10       48.45       56.68      2.53 o 
  -3   0  10      355.25      344.46      6.98 o 
  -2   0  10       99.66       99.47      1.70 o 
  -1   0  10        4.43        6.61      1.18 o 
   0   0  10       35.41       29.96      1.52 o 
   1   0  10       55.40       70.07      1.93 o 
   2   0  10       95.49      101.70      2.44 o 
   3   0  10        9.04        2.57      2.49 o 
   4   0  10        5.48        5.39      1.46 o 
   5   0  10        0.75        4.08      2.88 o 
   6   0  10        3.59        2.55      2.67 o 
   7   0  10        2.33        2.43      4.22 o 
 -10   1  10        0.01       -0.62      2.81 o 
  -9   1  10        9.14        6.45      2.90 o 
  -8   1  10        4.76        5.37      4.11 o 
  -7   1  10        7.98        7.65      6.50 o 
  -6   1  10        0.11       -0.47      2.38 o 
  -5   1  10        2.12        2.97      2.04 o 
  -4   1  10       39.06       45.97      2.93 o 
  -3   1  10      101.90      103.09      5.75 o 
  -2   1  10      137.67      151.62      6.02 o 
  -1   1  10        4.22        4.19      1.73 o 
   0   1  10       49.53       54.81      1.78 o 
   1   1  10       64.23       54.38      1.77 o 
   2   1  10       15.67       11.06      3.19 o 
   3   1  10       11.09       13.54      1.11 o 
   4   1  10       15.61        7.85      1.82 o 
   5   1  10        3.99        4.11      1.18 o 
   6   1  10        4.28        2.20      3.83 o 
   7   1  10        3.67       -0.92      6.62 o 
 -10   2  10        3.54       -1.19      2.83 o 
  -9   2  10        5.88        5.79      4.18 o 
  -8   2  10       61.67       69.40      3.67 o 
  -7   2  10       46.77       46.14      3.73 o 
  -6   2  10        7.72        7.73      2.42 o 
  -5   2  10        0.66       -0.48      2.81 o 
  -4   2  10        8.69       11.00      3.02 o 
  -3   2  10        1.22        1.21      2.56 o 
  -2   2  10      290.39      289.09      6.29 o 
  -1   2  10      134.38      136.10      4.45 o 
   0   2  10       35.34       35.10      1.46 o 
   1   2  10       35.81       34.05      2.25 o 
   2   2  10       27.78       27.56      1.90 o 
   3   2  10       17.45       22.85      1.99 o 
   4   2  10        3.82        2.91      1.47 o 
   5   2  10       20.50       21.19      1.47 o 
   6   2  10        1.38       -2.68      6.41 o 
 -10   3  10        0.37        1.94      3.58 o 
  -9   3  10        8.68        5.50      4.22 o 
  -8   3  10       18.47       23.65      5.85 o 
  -7   3  10       55.13       63.31      5.03 o 
  -6   3  10        2.33        1.15      3.27 o 
  -5   3  10       73.67       87.10      6.60 o 
  -4   3  10       11.41       12.38      3.25 o 
  -3   3  10       65.33       68.30      4.05 o 
  -2   3  10       11.18        7.94      0.98 o 
  -1   3  10       76.40       87.29      2.96 o 
   0   3  10        7.12        6.31      1.53 o 
   1   3  10       34.88       27.00      2.35 o 
   2   3  10        3.29        2.03      1.34 o 
   3   3  10        0.60        0.10      1.36 o 
   4   3  10        1.10        0.12      1.27 o 
   5   3  10        1.87        1.83      1.52 o 
   6   3  10        0.56        0.88      1.67 o 
  -9   4  10        0.54       -0.17      5.83 o 
  -8   4  10        0.00       -0.71      3.06 o 
  -7   4  10       15.81        0.76      3.73 o 
  -6   4  10       61.99       70.70      4.87 o 
  -5   4  10        0.41        1.53      3.40 o 
  -4   4  10       93.72      109.36      7.32 o 
  -3   4  10       31.23       25.79      2.48 o 
  -2   4  10       44.05       42.95      1.75 o 
  -1   4  10       11.51       12.66      1.87 o 
   0   4  10       47.89       53.06      2.53 o 
   1   4  10       14.18       16.94      1.64 o 
   2   4  10       30.32       30.49      1.84 o 
   3   4  10        4.12        3.23      2.10 o 
   4   4  10        5.36        2.57      1.66 o 
   5   4  10        6.58        4.88      2.50 o 
  -9   5  10        2.74       -0.43      3.27 o 
  -8   5  10       23.57       22.11     15.27 o 
  -7   5  10        1.81        0.32      3.58 o 
  -6   5  10        0.02        0.13      5.41 o 
  -5   5  10      107.98      127.19      5.95 o 
  -4   5  10      183.46      204.85      6.74 o 
  -3   5  10       76.95       71.74      4.73 o 
  -2   5  10       81.50       78.07      4.83 o 
  -1   5  10       61.58       73.51      5.13 o 
   0   5  10        6.42        5.09      1.53 o 
   1   5  10       43.32       42.70      2.07 o 
   2   5  10       41.84       40.52      2.38 o 
   3   5  10        7.39        0.95      1.70 o 
   4   5  10        0.17       -0.20      1.61 o 
   5   5  10        3.56        4.58      2.27 o 
  -8   6  10        0.26        0.66      4.05 o 
  -7   6  10        4.67        0.27      3.87 o 
  -6   6  10       12.78        0.55      3.86 o 
  -5   6  10        0.10        0.22      3.41 o 
  -4   6  10      139.48      165.33      4.59 o 
  -3   6  10        4.49        4.34      2.25 o 
  -2   6  10        0.20        0.03      1.09 o 
  -1   6  10        1.72       -0.12      1.39 o 
   0   6  10        6.74        2.20      2.02 o 
   1   6  10       12.70        5.89      4.07 o 
   2   6  10        1.20        0.03      1.84 o 
   3   6  10       30.32       30.33      2.39 o 
   4   6  10        0.77        0.01      2.18 o 
  -7   7  10       15.95        0.69      4.32 o 
  -6   7  10       12.07        1.24      4.33 o 
  -5   7  10       14.45        1.47      4.23 o 
  -4   7  10        2.59       -0.93      2.77 o 
  -3   7  10       47.85       45.15     14.54 o 
  -2   7  10        0.03       -0.06      1.27 o 
  -1   7  10        2.06        0.00      1.54 o 
   0   7  10        5.19        0.27      1.66 o 
   1   7  10        0.08        0.33      2.39 o 
   2   7  10        5.27        1.26      2.22 o 
   3   7  10       13.49        6.04      4.66 o 
  -6   8  10        3.10        0.01      3.80 o 
  -5   8  10        9.03        0.10      2.78 o 
  -4   8  10       20.29        0.65      3.66 o 
  -3   8  10        2.14       -0.71      3.40 o 
  -2   8  10        0.10        0.08      1.51 o 
  -1   8  10       15.87        0.61      2.33 o 
   0   8  10        0.79       -0.15      1.74 o 
   1   8  10       16.62        5.14      3.93 o 
  -3   9  10        0.24       -0.28      4.83 o 
  -2   9  10        0.43        0.18      1.75 o 
  -3  -9  11       28.26       37.51      3.12 o 
  -2  -9  11       30.70       32.23      4.23 o 
  -1  -9  11        0.00        0.96      2.60 o 
   0  -9  11       72.63       85.84      5.53 o 
  -5  -8  11       15.05        5.01      6.29 o 
  -4  -8  11       20.29        8.92      8.18 o 
  -3  -8  11        5.40        3.58      4.28 o 
  -2  -8  11       14.04        5.68      4.12 o 
  -1  -8  11       38.43       47.02      2.36 o 
   0  -8  11       10.38        9.92      2.35 o 
   1  -8  11       14.59       17.43      6.94 o 
  -6  -7  11        0.73       -0.71      2.79 o 
  -5  -7  11       16.79       26.24      3.12 o 
  -4  -7  11       40.34       50.97      3.06 o 
  -3  -7  11       13.08       11.35      2.76 o 
  -2  -7  11       18.11       10.45      2.99 o 
  -1  -7  11       11.94        8.26      2.53 o 
   0  -7  11       63.09       54.81      2.36 o 
   1  -7  11       18.89       19.81      2.41 o 
   2  -7  11       81.57       91.36      5.46 o 
   3  -7  11       32.41       30.32      4.97 o 
  -7  -6  11        2.65        0.99      4.36 o 
  -6  -6  11       22.34       22.34      4.71 o 
  -5  -6  11        2.38        3.04      3.66 o 
  -4  -6  11        1.13        5.76      3.33 o 
  -3  -6  11       53.37       62.95      3.95 o 
  -2  -6  11       92.89       93.05      5.57 o 
  -1  -6  11        3.25        5.29      1.79 o 
   0  -6  11        5.87        6.29      1.64 o 
   1  -6  11       27.40       26.88      1.44 o 
   2  -6  11       16.43       17.82      3.84 o 
   3  -6  11        0.01       -0.86      5.67 o 
   4  -6  11       41.23       48.90      7.86 o 
  -8  -5  11        8.92        8.80      5.20 o 
  -7  -5  11        9.60       12.74      4.68 o 
  -6  -5  11        2.98        3.64      3.92 o 
  -5  -5  11       14.65       17.49      6.10 o 
  -4  -5  11       31.38       34.74      5.85 o 
  -3  -5  11       44.29       53.25      5.43 o 
  -2  -5  11        6.35        7.10      2.48 o 
  -1  -5  11       78.16       83.54      2.76 o 
   0  -5  11       16.66       17.45      1.84 o 
   1  -5  11       32.31       32.92      1.82 o 
   2  -5  11        2.18        1.83      0.70 o 
   3  -5  11       34.09       31.78      4.15 o 
   4  -5  11        0.92        4.49      3.80 o 
   5  -5  11        0.26       -1.63      4.03 o 
  -8  -4  11        0.00        0.81      4.20 o 
  -7  -4  11        3.36        2.82      4.09 o 
  -6  -4  11       24.25       16.53      6.54 o 
  -5  -4  11       98.72      110.39      4.95 o 
  -4  -4  11      117.16      124.59      4.62 o 
  -3  -4  11       31.63       33.49      3.21 o 
  -2  -4  11       57.53       61.71      2.38 o 
  -1  -4  11       18.33       23.29      2.67 o 
   0  -4  11        6.84        3.91      1.13 o 
   1  -4  11        2.95        1.84      1.02 o 
   2  -4  11        3.41        3.61      0.96 o 
   3  -4  11        2.06        0.42      2.92 o 
   4  -4  11        0.10        4.10      3.61 o 
   5  -4  11        2.00        1.05      3.76 o 
   6  -4  11        0.35       -0.72      6.51 o 
  -9  -3  11       24.58       37.46      5.87 o 
  -8  -3  11        0.40       -0.14      3.79 o 
  -7  -3  11       34.21       37.23      4.64 o 
  -6  -3  11        0.42       -2.56      3.45 o 
  -5  -3  11      108.28      105.71      4.88 o 
  -4  -3  11       34.97       38.04      5.56 o 
  -3  -3  11     1146.71     1154.98     15.25 o 
  -2  -3  11        0.02        0.52      1.28 o 
  -1  -3  11      142.04      135.93      3.37 o 
   0  -3  11      101.47       98.72      1.93 o 
   1  -3  11       56.43       53.20      1.56 o 
   2  -3  11       53.84       53.65      2.27 o 
   3  -3  11        0.18        0.76      2.97 o 
   4  -3  11        0.18        1.44      3.25 o 
   5  -3  11        1.69        6.55      3.94 o 
   6  -3  11        0.00       -1.12      6.51 o 
  -9  -2  11        0.41        2.91      4.46 o 
  -8  -2  11       79.51       95.16      5.72 o 
  -7  -2  11        0.48        0.19      1.48 o 
  -6  -2  11      210.80      214.60      6.53 o 
  -5  -2  11       75.52       77.87      2.66 o 
  -4  -2  11      210.22      209.02      3.49 o 
  -3  -2  11       10.17       11.71      1.59 o 
  -2  -2  11        9.08        9.27      1.64 o 
  -1  -2  11       12.69        9.39      1.15 o 
   0  -2  11       34.18       28.74      1.28 o 
   1  -2  11       15.03       15.31      1.24 o 
   2  -2  11        0.07        1.08      0.91 o 
   3  -2  11        0.26        0.81      1.40 o 
   4  -2  11        2.05        4.38      3.25 o 
   5  -2  11        0.01        1.27      3.63 o 
   6  -2  11        4.42        4.32      4.22 o 
  -9  -1  11        5.22        2.58      3.17 o 
  -8  -1  11       20.45       19.63      3.16 o 
  -7  -1  11       14.95       14.43      3.37 o 
  -6  -1  11       80.89       85.60      3.37 o 
  -5  -1  11       37.49       40.35      1.39 o 
  -4  -1  11       18.94       20.79      1.97 o 
  -3  -1  11        6.33        4.89      1.00 o 
  -2  -1  11      381.27      390.19      3.73 o 
  -1  -1  11      177.10      182.79      3.07 o 
   0  -1  11        0.05        0.09      0.89 o 
   1  -1  11       47.52       50.04      1.74 o 
   2  -1  11       10.01       10.78      1.02 o 
   3  -1  11       18.57       18.52      1.14 o 
   4  -1  11        0.00        1.53      3.14 o 
   5  -1  11       16.82       19.54      4.13 o 
   6  -1  11        0.53        0.43      3.77 o 
  -9   0  11        1.92       -0.15      2.64 o 
  -8   0  11        3.47        1.79      2.84 o 
  -7   0  11       13.08       17.00      2.89 o 
  -6   0  11       42.26       44.23      3.66 o 
  -5   0  11       16.66       17.45      3.30 o 
  -4   0  11        0.07        0.36      0.33 o 
  -3   0  11       46.55       47.30      1.21 o 
  -2   0  11       20.07       21.34      1.50 o 
  -1   0  11        7.99        6.62      1.71 o 
   0   0  11      382.00      369.91      4.81 o 
   1   0  11      259.05      247.77     13.10 o 
   2   0  11      163.83      149.71      3.47 o 
   3   0  11        2.17        0.86      1.12 o 
   4   0  11        9.33        4.74      1.67 o 
   5   0  11        7.47       10.03      2.67 o 
   6   0  11        1.99        3.18      2.94 o 
  -9   1  11        1.88        2.80      2.94 o 
  -8   1  11        0.88       -0.53      2.52 o 
  -7   1  11        1.29        1.07      2.48 o 
  -6   1  11        1.64        0.84      2.67 o 
  -5   1  11       36.83       37.73      3.25 o 
  -4   1  11      103.60      116.39      3.25 o 
  -3   1  11       69.47       65.37      3.80 o 
  -2   1  11        0.10        0.45      2.35 o 
  -1   1  11      101.75      101.51      2.20 o 
   0   1  11        0.10        0.52      1.23 o 
   1   1  11        2.04        4.98      1.40 o 
   2   1  11       50.91       48.68      1.75 o 
   3   1  11        1.04        2.38      1.33 o 
   4   1  11        0.44       -0.09      1.25 o 
   5   1  11       17.45       18.99      4.20 o 
   6   1  11       11.20       14.87      4.62 o 
  -9   2  11        0.02       -0.89      2.78 o 
  -8   2  11       13.28       11.55      7.37 o 
  -7   2  11       16.31       19.62      2.99 o 
  -6   2  11        9.97       11.43      3.19 o 
  -5   2  11       14.05       12.71      3.39 o 
  -4   2  11       67.45       65.84      4.13 o 
  -3   2  11        1.14        1.12      2.71 o 
  -2   2  11      221.45      225.34      5.75 o 
  -1   2  11       59.25       61.66      5.31 o 
   0   2  11        1.06       -0.14      1.16 o 
   1   2  11       34.58       33.17      2.04 o 
   2   2  11      108.04      102.75      2.59 o 
   3   2  11        7.59        5.40      2.43 o 
   4   2  11        3.92        1.36      1.48 o 
   5   2  11        0.87       -0.01      1.12 o 
  -9   3  11        3.86        0.66      2.97 o 
  -8   3  11        0.27        2.20      2.80 o 
  -7   3  11       10.28       11.53      6.76 o 
  -6   3  11       23.24       27.12      6.85 o 
  -5   3  11       21.61       24.26      3.97 o 
  -4   3  11       56.66       71.36      6.74 o 
  -3   3  11       21.84       34.63      5.83 o 
  -2   3  11        2.38        0.66      4.29 o 
  -1   3  11        1.73        2.37      1.59 o 
   0   3  11        8.16        5.72      1.60 o 
   1   3  11       34.73       29.75      2.26 o 
   2   3  11        5.52        3.41      1.46 o 
   3   3  11        8.93        4.18      2.31 o 
   4   3  11        0.11       -0.34      1.38 o 
   5   3  11        0.26       -0.10      1.32 o 
  -9   4  11       12.47        0.40      3.68 o 
  -8   4  11       29.47       27.94     18.46 o 
  -7   4  11        1.50        0.29      2.56 o 
  -6   4  11       16.80       14.79      7.11 o 
  -5   4  11        1.46        2.17      3.77 o 
  -4   4  11       13.01       14.47      3.96 o 
  -3   4  11        4.51        4.71      5.36 o 
  -2   4  11       12.89       14.66      1.70 o 
  -1   4  11       19.62       23.37      1.61 o 
   0   4  11        3.59        2.95      1.39 o 
   1   4  11        0.89        0.76      1.53 o 
   2   4  11        4.82        4.28      1.65 o 
   3   4  11        8.22        2.88      2.22 o 
   4   4  11        5.73        1.56      1.71 o 
   5   4  11        1.57        0.62      1.75 o 
  -8   5  11        3.09       -0.47      2.91 o 
  -7   5  11       62.99       79.90      5.95 o 
  -6   5  11       23.68       43.08      5.18 o 
  -5   5  11       21.05       22.99      4.55 o 
  -4   5  11       35.58       40.21      4.77 o 
  -3   5  11      118.03      114.36     16.93 o 
  -2   5  11        4.98        2.84      2.08 o 
  -1   5  11       10.81        4.50      2.50 o 
   0   5  11        3.56        0.65      1.53 o 
   1   5  11        9.96        6.86      3.08 o 
   2   5  11        0.63        0.16      1.73 o 
   3   5  11        0.58        0.38      1.67 o 
   4   5  11        1.69        2.39      2.08 o 
  -7   6  11        6.83        0.07      3.81 o 
  -6   6  11       77.52       96.97      6.34 o 
  -5   6  11        0.12        2.65      4.35 o 
  -4   6  11        1.05        5.37      4.16 o 
  -3   6  11       26.84       32.72      3.33 o 
  -2   6  11        4.14        2.40      1.41 o 
  -1   6  11        0.26        0.67      2.38 o 
   0   6  11       24.48       28.11      7.82 o 
   1   6  11        0.58        0.04      1.68 o 
   2   6  11        0.59        0.09      1.91 o 
   3   6  11        6.70        0.62      2.14 o 
  -6   7  11        0.07       -1.60      4.61 o 
  -5   7  11       41.49       62.08      6.28 o 
  -4   7  11        3.35        0.19      2.75 o 
  -3   7  11        3.60        0.11      3.11 o 
  -2   7  11        7.02        3.48      2.33 o 
  -1   7  11        0.00       -0.83      2.70 o 
   0   7  11        2.19       -0.04      1.95 o 
   1   7  11       10.53       17.60      6.80 o 
   2   7  11        5.47        0.76      2.22 o 
  -4   8  11        1.10       -0.02      2.70 o 
  -3   8  11        3.78       -0.13      3.40 o 
  -2   8  11        3.92        0.39      3.54 o 
  -1   8  11        0.12        0.11      1.70 o 
  -4  -8  12        0.61       -0.55      3.66 o 
  -3  -8  12       10.29       -0.37      3.33 o 
  -2  -8  12        7.57        6.55      3.28 o 
  -1  -8  12       41.42       44.94      3.50 o 
   0  -8  12       59.07       68.14      3.46 o 
  -5  -7  12       30.93       40.92      5.10 o 
  -4  -7  12        3.11        1.71      3.51 o 
  -3  -7  12       22.82       34.62      3.84 o 
  -2  -7  12        4.26        4.62      2.88 o 
  -1  -7  12       56.42       65.21      5.11 o 
   0  -7  12        1.25        1.02      3.17 o 
  -6  -6  12        0.14        2.59      4.22 o 
  -5  -6  12       10.41       15.81      4.23 o 
  -4  -6  12       53.54       54.02      4.45 o 
  -3  -6  12      123.44      131.43      5.03 o 
  -2  -6  12       13.12        9.24      2.02 o 
  -1  -6  12       11.78        2.80      4.92 o 
   0  -6  12        9.88        4.03      2.30 o 
   1  -6  12       61.98       67.48      2.28 o 
   2  -6  12        0.69        2.74      3.66 o 
  -7  -5  12        0.06        0.83      4.19 o 
  -6  -5  12        0.40       -1.02      6.03 o 
  -5  -5  12        2.78       -2.36      5.57 o 
  -4  -5  12       10.19       12.51      5.50 o 
  -3  -5  12        5.30        4.51      4.66 o 
  -2  -5  12        0.05        0.24      2.50 o 
  -1  -5  12       50.14       53.91      2.61 o 
   0  -5  12        9.90       11.53      1.48 o 
   1  -5  12        6.90        4.68      2.09 o 
   2  -5  12       32.94       40.07      4.07 o 
   3  -5  12        7.94        8.48      3.89 o 
  -8  -4  12        5.04        7.13      4.79 o 
  -7  -4  12        3.86        0.03      3.48 o 
  -6  -4  12       24.08       22.59      6.82 o 
  -5  -4  12        7.72        5.77      3.51 o 
  -4  -4  12       14.03       11.19      3.34 o 
  -3  -4  12       12.84        7.37      2.23 o 
  -2  -4  12       88.89       90.20      2.93 o 
  -1  -4  12       81.27       85.53      2.48 o 
   0  -4  12        5.19        3.59      1.95 o 
   1  -4  12        0.38        0.21      0.85 o 
   2  -4  12        1.64        0.55      2.88 o 
   3  -4  12        0.05        2.62      3.35 o 
   4  -4  12        0.24       -0.17      5.38 o 
   5  -4  12        2.41        7.34      4.43 o 
  -8  -3  12       31.91       33.73      5.47 o 
  -7  -3  12       12.59       13.22      7.11 o 
  -6  -3  12       15.62       14.96      3.99 o 
  -5  -3  12        7.84        4.41      1.46 o 
  -4  -3  12        0.36        1.26      1.51 o 
  -3  -3  12        8.62       10.33      1.54 o 
  -2  -3  12       13.12       15.49      1.66 o 
  -1  -3  12       83.06       79.99      2.01 o 
   0  -3  12      149.73      153.28      3.05 o 
   1  -3  12       84.14       89.27      2.14 o 
   2  -3  12       13.99       14.30      1.05 o 
   3  -3  12        0.15       -0.81      3.02 o 
   4  -3  12        0.30        3.05      5.76 o 
   5  -3  12        0.81       -1.66      3.94 o 
  -9  -2  12        2.07        0.90      3.79 o 
  -8  -2  12       21.79       18.85      4.88 o 
  -7  -2  12       42.41       59.64      7.85 o 
  -6  -2  12      171.86      165.40     12.05 o 
  -5  -2  12       14.77       15.20      1.72 o 
  -4  -2  12        2.64        4.05      1.12 o 
  -3  -2  12        4.54        4.55      1.21 o 
  -2  -2  12       48.25       50.09      2.11 o 
  -1  -2  12        4.39        3.23      1.28 o 
   0  -2  12        0.02       -0.37      1.35 o 
   1  -2  12        2.42        2.16      1.05 o 
   2  -2  12        5.16        3.04      2.01 o 
   3  -2  12        5.21       14.32      3.43 o 
   4  -2  12        0.41       -1.19      5.28 o 
   5  -2  12       12.43       14.05      4.35 o 
  -9  -1  12        0.23       -0.69      3.63 o 
  -8  -1  12       22.78       23.40      3.53 o 
  -7  -1  12       12.98       14.42      3.59 o 
  -6  -1  12        4.57        3.88      3.46 o 
  -5  -1  12       79.74       76.00      5.19 o 
  -4  -1  12        0.40       -0.24      1.04 o 
  -3  -1  12       50.74       48.13      1.78 o 
  -2  -1  12      101.07      103.77      3.69 o 
  -1  -1  12        0.11       -0.09      0.98 o 
   0  -1  12       29.57       32.05      1.82 o 
   1  -1  12      135.04      125.77      2.26 o 
   2  -1  12       18.82       21.75      1.87 o 
   3  -1  12        9.26        5.18      3.06 o 
   4  -1  12       16.55       26.94      6.28 o 
   5  -1  12       10.13       17.66      4.39 o 
  -9   0  12        1.17        3.73      3.25 o 
  -8   0  12        3.04        6.39      3.05 o 
  -7   0  12       46.56       55.43      8.29 o 
  -6   0  12       39.93       38.89      3.66 o 
  -5   0  12       14.76       14.63      2.58 o 
  -4   0  12       25.15       27.08      3.86 o 
  -3   0  12        7.05        7.74      0.94 o 
  -2   0  12      132.55      116.83      2.50 o 
  -1   0  12       71.26       71.85      2.25 o 
   0   0  12       15.30        7.33      1.88 o 
   1   0  12        0.53        0.77      1.41 o 
   2   0  12       81.20       64.79      2.70 o 
   3   0  12        3.04        2.78      1.46 o 
   4   0  12        0.27        1.53      2.26 o 
   5   0  12        2.24        6.12      2.82 o 
  -9   1  12        0.04        1.72      3.08 o 
  -8   1  12        0.28        0.08      2.53 o 
  -7   1  12        1.16        0.88      2.57 o 
  -6   1  12        6.39        6.41      3.15 o 
  -5   1  12       28.72       38.32      2.90 o 
  -4   1  12        1.98        2.54      2.14 o 
  -3   1  12       19.46       21.78      2.76 o 
  -2   1  12        1.64        1.05      4.10 o 
  -1   1  12       29.71       38.54      3.24 o 
   0   1  12       64.89       69.30      2.22 o 
   1   1  12       31.04       33.24      1.99 o 
   2   1  12       16.70       17.61      1.59 o 
   3   1  12        1.77        1.03      2.47 o 
   4   1  12        0.28        0.22      3.02 o 
   5   1  12        1.09        0.04      3.24 o 
  -9   2  12       18.41       31.65      3.83 o 
  -8   2  12        9.90        5.39      6.52 o 
  -7   2  12        4.94        5.49      3.52 o 
  -6   2  12       17.98       21.49      4.10 o 
  -5   2  12       34.90       37.74      2.99 o 
  -4   2  12        0.68        2.92      3.31 o 
  -3   2  12       34.40       36.07      5.92 o 
  -2   2  12       13.45        8.83      4.95 o 
  -1   2  12        1.31        0.55      2.50 o 
   0   2  12        9.67        7.66      1.62 o 
   1   2  12        0.30        0.61      1.54 o 
   2   2  12       13.01       14.65      2.76 o 
   3   2  12       14.64       -0.01      1.32 o 
   4   2  12        1.27        0.41      1.35 o 
   5   2  12        2.24       -0.33      5.84 o 
  -8   3  12        4.01        3.83      3.82 o 
  -7   3  12       22.21       25.31      5.34 o 
  -6   3  12       33.24       41.64      5.40 o 
  -5   3  12        6.40        8.88      3.90 o 
  -4   3  12       31.71       44.70      4.36 o 
  -3   3  12       46.37       56.50      4.41 o 
  -2   3  12       13.68       12.73      3.46 o 
  -1   3  12        0.01       -0.24      1.22 o 
   0   3  12        1.98        3.04      1.62 o 
   1   3  12        2.92        3.13      1.63 o 
   2   3  12        5.08        2.58      1.52 o 
   3   3  12       22.82       29.00      3.99 o 
   4   3  12        3.51        1.96      1.63 o 
  -8   4  12        0.83        0.87      3.06 o 
  -7   4  12       13.37       -0.04      3.18 o 
  -6   4  12        0.53       -2.22      4.23 o 
  -5   4  12        3.06       -0.62      6.05 o 
  -4   4  12        7.81        4.88      3.87 o 
  -3   4  12        3.91        7.10      3.67 o 
  -2   4  12       22.15       23.03      3.82 o 
  -1   4  12        6.44        5.59      2.49 o 
   0   4  12        0.06        0.17      1.57 o 
   1   4  12        0.33        0.30      1.58 o 
   2   4  12        2.33        2.80      1.73 o 
   3   4  12        4.30        0.93      2.25 o 
  -7   5  12        3.52        0.95      7.20 o 
  -6   5  12       80.65       91.64      6.51 o 
  -5   5  12       57.76       79.99      8.75 o 
  -4   5  12        0.45        2.52      3.86 o 
  -3   5  12        0.00       -1.18      3.61 o 
  -2   5  12        5.32        1.26      1.21 o 
  -1   5  12        0.06        0.59      1.38 o 
   0   5  12       17.97        7.27      5.79 o 
   1   5  12        0.21        0.88      1.65 o 
   2   5  12        2.22        0.07      1.72 o 
   3   5  12        0.01        0.27      1.72 o 
  -6   6  12        0.30        1.40      4.56 o 
  -5   6  12       42.54       50.13      8.85 o 
  -4   6  12        4.08        7.90      4.65 o 
  -3   6  12        0.06       -0.38      2.63 o 
  -2   6  12        2.00        0.08      2.38 o 
  -1   6  12       13.72        0.52      3.11 o 
   0   6  12        9.09        2.91      2.52 o 
   1   6  12        0.10        0.17      1.72 o 
   2   6  12        1.02        0.92      2.34 o 
  -5   7  12        0.24        0.36      7.17 o 
  -4   7  12        7.54       -0.01      3.90 o 
  -3   7  12        3.36       -0.22      2.81 o 
  -2   7  12       10.44        0.75      4.72 o 
  -1   7  12       25.30       26.51      7.72 o 
   0   7  12        0.03       -0.55      2.53 o 
  -4  -7  13       21.79       27.45      4.39 o 
  -3  -7  13       34.03       39.22      4.25 o 
  -2  -7  13        5.42        6.46      3.11 o 
  -1  -7  13        0.69       -1.19      3.90 o 
  -5  -6  13        0.07       -1.53      3.86 o 
  -4  -6  13       33.50       40.67      4.36 o 
  -3  -6  13       44.06       51.34      4.22 o 
  -2  -6  13        4.92        0.60      2.62 o 
  -1  -6  13        7.99        0.41      1.57 o 
   0  -6  13       84.38       82.56      2.34 o 
  -6  -5  13        2.03        2.79      6.69 o 
  -5  -5  13       17.40       24.13      6.78 o 
  -4  -5  13        3.86        4.39      1.96 o 
  -3  -5  13       74.01       68.13      3.05 o 
  -2  -5  13       27.80       24.47      2.59 o 
  -1  -5  13        4.36        2.53      1.57 o 
   0  -5  13        2.58        2.43      1.33 o 
  -7  -4  13        0.25        2.45      4.33 o 
  -6  -4  13        7.16        8.55      4.19 o 
  -5  -4  13        4.16        1.26      1.66 o 
  -4  -4  13        3.20        1.60      1.66 o 
  -3  -4  13        4.76        5.97      1.53 o 
  -2  -4  13       60.03       61.11      2.44 o 
  -1  -4  13        0.53       -0.37      1.59 o 
   0  -4  13       35.30       38.66      2.45 o 
   1  -4  13       12.08        9.48      1.33 o 
   4  -4  13       46.98       56.71      5.40 o 
  -7  -3  13       20.22       19.41      7.67 o 
  -6  -3  13       22.50       24.79      4.39 o 
  -5  -3  13        4.76        1.55      1.32 o 
  -4  -3  13        2.74        1.85      1.85 o 
  -3  -3  13       16.76       13.20      1.80 o 
  -2  -3  13       67.02       64.38      2.34 o 
  -1  -3  13       22.73       20.70      2.24 o 
   0  -3  13       22.12       24.16      1.42 o 
   1  -3  13       12.91       11.20      4.32 o 
   2  -3  13        0.92        7.99      5.30 o 
   3  -3  13        3.31        1.93      3.48 o 
   4  -3  13        2.17       -0.96      3.70 o 
  -8  -2  13        5.42        3.67      3.28 o 
  -7  -2  13        4.89        3.42      3.56 o 
  -6  -2  13        1.27        1.74      2.54 o 
  -5  -2  13      116.20      118.24      7.72 o 
  -4  -2  13        7.51        6.96      1.86 o 
  -3  -2  13       33.71       34.47      1.59 o 
  -2  -2  13        0.36        0.90      1.64 o 
  -1  -2  13       18.95       20.34      1.45 o 
   0  -2  13        3.34        3.30      1.54 o 
   1  -2  13       80.54       84.65      2.05 o 
   2  -2  13        9.40        8.90      2.57 o 
   3  -2  13        3.76        7.37      3.44 o 
   4  -2  13        0.17        1.48      3.56 o 
  -8  -1  13       30.25       28.62      3.74 o 
  -7  -1  13       38.68       45.23      4.37 o 
  -6  -1  13       17.54       19.10      3.01 o 
  -5  -1  13       25.65       22.67      4.50 o 
  -4  -1  13        1.31        0.47      0.84 o 
  -3  -1  13       11.95       16.64      1.82 o 
  -2  -1  13       38.47       40.62      2.13 o 
  -1  -1  13       11.85       13.81      2.15 o 
   0  -1  13        0.79        1.56      1.30 o 
   1  -1  13        7.22        6.71      1.55 o 
   2  -1  13        8.82        7.06      1.17 o 
   3  -1  13        0.28       -2.27      5.10 o 
   4  -1  13        6.67        4.88      3.79 o 
  -8   0  13       29.89       37.70      3.84 o 
  -7   0  13       63.29       73.51      4.80 o 
  -6   0  13        0.03       -2.05      2.61 o 
  -5   0  13        0.97       -0.68      2.80 o 
  -4   0  13       25.44       32.24      2.74 o 
  -3   0  13       63.48       63.40      1.58 o 
  -2   0  13        1.87        1.37      1.13 o 
  -1   0  13        7.89        5.82      1.40 o 
   0   0  13        0.41        1.21      1.30 o 
   1   0  13        7.65        8.22      1.53 o 
   2   0  13       36.43       41.63      4.27 o 
   3   0  13        1.19        3.31      3.17 o 
   4   0  13        1.35       -0.07      3.10 o 
  -8   1  13        0.76        1.57      3.69 o 
  -7   1  13        2.40        2.23      3.51 o 
  -6   1  13       23.20       27.91      3.25 o 
  -5   1  13       59.21       65.69      4.04 o 
  -4   1  13        1.01        0.46      2.52 o 
  -3   1  13        2.35        2.63      2.17 o 
  -2   1  13      166.06      166.36      5.49 o 
  -1   1  13       52.41       59.48      3.77 o 
   0   1  13       73.28       73.76      5.41 o 
   1   1  13        6.64        4.22      3.97 o 
   2   1  13        2.56        1.15      3.45 o 
   3   1  13        9.06       -0.15      2.08 o 
   4   1  13        0.04       -0.60      3.30 o 
  -8   2  13        1.41        0.20      3.59 o 
  -7   2  13       11.36       10.23      3.92 o 
  -6   2  13       26.38       37.45      3.43 o 
  -5   2  13        0.59        0.50      2.40 o 
  -4   2  13        0.30       -0.62      3.30 o 
  -3   2  13        1.04       -0.46      3.11 o 
  -2   2  13       12.14       12.28      3.44 o 
  -1   2  13        0.09       -0.23      2.59 o 
   0   2  13        1.32        1.43      4.39 o 
   1   2  13       23.99       31.54      3.63 o 
   2   2  13        0.59        0.51      2.12 o 
   3   2  13        4.47       -0.33      1.79 o 
  -7   3  13       12.86       19.91      3.53 o 
  -6   3  13        7.36       13.91      3.31 o 
  -5   3  13       10.84       13.92      4.41 o 
  -4   3  13       84.02       92.73      5.44 o 
  -3   3  13        5.97        6.77      3.71 o 
  -2   3  13        1.76        2.36      3.28 o 
  -1   3  13       20.75       23.48      3.77 o 
   0   3  13        8.49       10.13      2.96 o 
   1   3  13       17.77       18.01      2.25 o 
   2   3  13        0.17        0.02      2.68 o 
   3   3  13        7.94        3.45      2.98 o 
  -7   4  13        0.03       -1.32      3.17 o 
  -6   4  13        2.45        4.62      4.65 o 
  -5   4  13        0.39       -0.92      3.99 o 
  -4   4  13        1.59       -0.82      3.80 o 
  -3   4  13        1.22       -0.75      3.51 o 
  -2   4  13       23.20       27.73      4.26 o 
  -1   4  13       37.82       40.65      2.81 o 
   0   4  13       10.71        4.13      3.79 o 
   1   4  13        0.19        0.99      1.79 o 
   2   4  13        2.51        1.06      1.74 o 
  -6   5  13        0.89        2.03      4.69 o 
  -5   5  13       17.66       20.13      5.15 o 
  -4   5  13        8.37       10.83      4.58 o 
  -3   5  13        5.86       13.60      4.43 o 
  -2   5  13        0.03        0.03      3.24 o 
  -1   5  13        1.80        0.63      1.46 o 
   0   5  13        2.54        0.78      1.99 o 
   1   5  13        4.39        2.34      2.07 o 
  -4   6  13        1.42        1.58      4.58 o 
  -3   6  13        0.20        0.03      3.66 o 
  -2   6  13        1.18        0.03      2.45 o 
  -1   6  13        1.98        0.54      2.67 o 
  -3  -6  14        9.00       11.10      3.70 o 
  -2  -6  14       22.90       22.47      2.37 o 
  -1  -6  14       26.20       18.96      2.48 o 
  -5  -5  14       28.24       41.52      7.43 o 
  -4  -5  14       12.68       17.26      3.89 o 
  -3  -5  14       83.04       84.26      3.71 o 
  -2  -5  14       10.00        2.74      3.26 o 
  -1  -5  14       38.28       43.25      3.26 o 
   0  -5  14       19.40       21.68      1.80 o 
  -6  -4  14        2.47       -2.25      4.15 o 
  -5  -4  14        1.32        1.47      2.49 o 
  -4  -4  14        4.88        1.79      2.32 o 
  -3  -4  14        3.98        3.15      2.69 o 
  -2  -4  14        0.05        0.27      1.94 o 
  -1  -4  14        0.01        0.04      2.18 o 
   0  -4  14        4.54        2.75      2.68 o 
  -6  -3  14        0.75        2.53      2.77 o 
  -5  -3  14        6.93       -0.28      2.30 o 
  -4  -3  14        3.60        1.12      1.37 o 
  -3  -3  14       10.89        6.19      2.68 o 
  -2  -3  14        6.68        5.55      1.83 o 
  -1  -3  14        5.89        5.12      2.11 o 
   0  -3  14        7.14        7.27      1.58 o 
   1  -3  14        5.06        4.75      3.08 o 
   2  -3  14        4.54        2.91      3.37 o 
   3  -3  14       10.21       13.32      4.15 o 
  -7  -2  14       13.35        8.72      6.18 o 
  -6  -2  14       10.28       13.60      3.04 o 
  -5  -2  14       10.10        0.39      2.36 o 
  -4  -2  14        3.72        0.00      2.30 o 
  -3  -2  14       28.87       30.96      2.55 o 
  -2  -2  14        9.23        9.59      1.98 o 
  -1  -2  14        4.33        4.92      1.51 o 
   0  -2  14        6.99        7.43      1.50 o 
   1  -2  14       15.11       12.68      1.88 o 
   2  -2  14        2.21        5.14      5.27 o 
   3  -2  14        0.02       -0.56      3.34 o 
  -7  -1  14        6.17        5.56      5.10 o 
  -6  -1  14        1.03        1.02      2.73 o 
  -5  -1  14        2.54        4.25      3.15 o 
  -4  -1  14       31.27       33.96      2.82 o 
  -3  -1  14        8.46        9.45      2.97 o 
  -2  -1  14        2.33        3.59      2.13 o 
  -1  -1  14        0.16        0.26      1.33 o 
   0  -1  14        0.05       -0.07      1.22 o 
   1  -1  14       19.33       25.18      1.96 o 
   2  -1  14        1.08        2.94      4.87 o 
   3  -1  14        7.68        6.18      3.58 o 
  -7   0  14        8.45        5.30      3.91 o 
  -6   0  14       53.83       69.11      3.91 o 
  -5   0  14       48.05       61.13      4.04 o 
  -4   0  14       19.06       29.19      2.85 o 
  -3   0  14        2.05        0.02      2.87 o 
  -2   0  14        2.82        3.09      1.35 o 
  -1   0  14        3.00        1.77      1.54 o 
   0   0  14        0.66        0.78      1.45 o 
   1   0  14        2.66        2.36      1.56 o 
   2   0  14        2.27        1.18      1.28 o 
   3   0  14        7.35       19.65      3.83 o 
  -7   1  14       15.82       21.51      4.32 o 
  -6   1  14        7.73       12.37      3.26 o 
  -5   1  14        0.98        1.31      3.15 o 
  -4   1  14       49.31       47.14      3.17 o 
  -3   1  14        6.36        5.84      4.23 o 
  -2   1  14        1.34        1.73      2.64 o 
  -1   1  14        4.13        3.12      3.02 o 
   0   1  14       11.69        8.39      2.94 o 
   1   1  14       20.65       24.72      3.18 o 
   2   1  14        3.32        4.05      2.55 o 
  -7   2  14        0.17        0.18      2.86 o 
  -6   2  14       12.52       16.71      4.15 o 
  -5   2  14       29.62       23.02     14.80 o 
  -4   2  14        0.93        2.62      2.58 o 
  -3   2  14        0.15        2.52      5.57 o 
  -2   2  14        1.23       -0.73      4.97 o 
  -1   2  14       38.22       43.25      6.19 o 
   0   2  14       14.91       11.68      3.40 o 
   1   2  14        5.22        3.80      4.82 o 
   2   2  14        1.12        1.75      2.04 o 
  -6   3  14       31.03       41.86      8.60 o 
  -5   3  14       57.47       74.92      4.11 o 
  -4   3  14        0.64        2.50      4.00 o 
  -3   3  14        3.14        3.86      5.96 o 
  -2   3  14        3.77        5.21      5.96 o 
  -1   3  14        0.35       -0.12      4.85 o 
   0   3  14       19.86       23.38      3.97 o 
   1   3  14        0.32        0.02      1.79 o 
  -5   4  14        0.09        1.90      4.48 o 
  -4   4  14        1.34        2.29      4.26 o 
  -3   4  14        8.82        7.51      6.74 o 
  -2   4  14        2.35        2.22      3.83 o 
  -1   4  14        0.58       -0.10      5.20 o 
   0   4  14        0.37        0.80      2.96 o 
  -4   5  14       11.65       17.52      5.08 o 
  -3   5  14        6.00        6.69      4.59 o 
  -2   5  14        0.25        0.04      3.44 o 
  -4  -4  15       20.80       11.76      9.44 o 
  -3  -4  15       37.41       52.52      3.49 o 
  -2  -4  15        1.99        3.26      2.41 o 
  -1  -4  15        5.93        2.01      3.18 o 
  -5  -3  15        0.57       -0.58      2.43 o 
  -4  -3  15       17.20        0.70      2.88 o 
  -3  -3  15        0.07        0.19      1.93 o 
  -2  -3  15       58.90       69.81      2.86 o 
  -1  -3  15        2.76        4.62      2.22 o 
   0  -3  15       11.55       12.09      1.77 o 
   1  -3  15        0.98        0.82      4.81 o 
  -5  -2  15        7.53       -0.58      2.50 o 
  -4  -2  15        4.55        0.98      3.74 o 
  -3  -2  15        6.98       -0.39      2.44 o 
  -2  -2  15        6.74        1.89      1.72 o 
  -1  -2  15        1.28        2.01      1.81 o 
   0  -2  15        0.21        0.27      1.38 o 
   1  -2  15        0.19        8.13      5.02 o 
  -6  -1  15        0.14        0.43      3.26 o 
  -5  -1  15        1.81        0.72      2.55 o 
  -4  -1  15        0.49       -0.24      3.53 o 
  -3  -1  15        0.75        0.49      2.08 o 
  -2  -1  15       16.00        9.90      4.29 o 
  -1  -1  15       50.78       55.14      2.77 o 
   0  -1  15       11.61       16.61      2.09 o 
   1  -1  15        8.53       14.57      2.09 o 
  -6   0  15        7.34        8.84      4.11 o 
  -5   0  15       23.28       25.67     17.21 o 
  -4   0  15        5.61       -0.63      2.39 o 
  -3   0  15        0.41       -0.44      2.15 o 
  -2   0  15        3.73        0.29      2.50 o 
  -1   0  15        3.79        2.85      1.58 o 
   0   0  15        0.91        0.68      1.37 o 
   1   0  15       17.78       26.22      2.55 o 
  -5   1  15        0.94        3.36      2.91 o 
  -4   1  15        0.19        1.60      2.53 o 
  -3   1  15        4.97        4.28      2.82 o 
  -2   1  15        2.42        2.22      2.78 o 
  -1   1  15       28.19       37.21      5.55 o 
   0   1  15       10.20        3.47      4.84 o 
   1   1  15       15.29       13.78      2.21 o 
  -5   2  15        0.18       -0.40      3.16 o 
  -4   2  15       22.96       25.38      3.31 o 
  -3   2  15        2.94        2.45      3.12 o 
  -2   2  15       20.74       24.45      4.19 o 
  -1   2  15       21.29       32.31      4.15 o 
   0   2  15        2.75        2.12      5.14 o 
  -4   3  15       12.52       11.79      4.65 o 
  -3   3  15        3.16        6.10      4.22 o 
  -2   3  15        3.36        3.80      3.90 o 
  -1   3  15        1.46        0.22      3.28 o 
                                                 
